# Supplementary material for: Two transcription factors TaPpm1 and TaPpb1 co-regulate anthocyanin biosynthesis in purple pericarps of wheat
Source: J Exp Bot. 2018 Mar 17;69(10):2555–67. doi: 10.1093/jxb/ery101 (PMC5920291; doi:10.1093/jxb/ery101)
Supplement: Supplementary Table S4 [file ery101_suppl_supplementary_table_s4.xlsx]

## Sheet: 10d-10p up
Supplementary Table S4. Unigenes that were differently expressed in purple samples (H-17d and H-10p) compared with those in non-purple samples (H-10d).
Unigene	H-10d	H-10p	H-17d	Top_BLASTX_hit	Top_BLASTP_hit	Pfam	eggnog	gene_ontology	ko	map
Unigenes that upregulated only in H-10p, compared with those in H-10d
c100397_g1_i1	0.000240601	3.04626	0	.	.	.	.	.	.	.	.
c10070_g1_i2	0.000240601	2.83761	0.443704	.	.	.	.	.	.	.	.
c101425_g1_i1	0.784139	2.21167	0.48068	.	.	.	.	.	.	.	.
c101649_g1_i1	0.16144	3.21317	1.07229	sp|P54771|TYDC5_PAPSO^P54771^Q:1191-412,H:246-514^54.28%ID^E:5e-89^RecName: Full=Tyrosine/DOPA decarboxylase 5;^Eukaryota; Viridiplantae; Streptophyta; Embryophyta; Tracheophyta; Spermatophyta; Magnoliophyta; eudicotyledons; Ranunculales; Papaveraceae; Papaver	sp|P54768|TYDC1_PAPSO^P54768^Q:2-268,H:246-517^55.51%ID^E:5e-105^RecName: Full=Tyrosine/DOPA decarboxylase 1;^Eukaryota; Viridiplantae; Streptophyta; Embryophyta; Tracheophyta; Spermatophyta; Magnoliophyta; eudicotyledons; Ranunculales; Papaveraceae; Papaver	PF00282.14^Pyridoxal_deC^Pyridoxal-dependent decarboxylase conserved domain^2-187^E:1.7e-67	.	GO:0004058^molecular_function^aromatic-L-amino-acid decarboxylase activity`GO:0030170^molecular_function^pyridoxal phosphate binding`GO:0004837^molecular_function^tyrosine decarboxylase activity`GO:0006520^biological_process^cellular amino acid metabolic process	.	.	.
c101979_g1_i1	1.01477	2.16994	1.03531	.	.	.	.	.	.	.	.
c102068_g1_i1	0.184503	3.2549	0.406729	sp|Q8GT20|BEBT_TOBAC^Q8GT20^Q:1012-263,H:196-438^40.87%ID^E:5e-52^RecName: Full=Benzyl alcohol O-benzoyltransferase;^Eukaryota; Viridiplantae; Streptophyta; Embryophyta; Tracheophyta; Spermatophyta; Magnoliophyta; eudicotyledons; core eudicotyledons; asterids; lamiids; Solanales; Solanaceae; Nicotianoideae; Nicotianeae; Nicotiana	sp|Q8GT20|BEBT_TOBAC^Q8GT20^Q:5-254,H:196-438^40.87%ID^E:5e-53^RecName: Full=Benzyl alcohol O-benzoyltransferase;^Eukaryota; Viridiplantae; Streptophyta; Embryophyta; Tracheophyta; Spermatophyta; Magnoliophyta; eudicotyledons; core eudicotyledons; asterids; lamiids; Solanales; Solanaceae; Nicotianoideae; Nicotianeae; Nicotiana	PF02458.10^Transferase^Transferase family^3-253^E:7.4e-27	.	GO:0016747^molecular_function^transferase activity, transferring acyl groups other than amino-acyl groups	.	.	.
c102325_g1_i1	0.0922517	2.00302	0.221852	sp|E3W9C4|C71A1_ZINZE^E3W9C4^Q:3-248,H:423-502^53.66%ID^E:5e-22^RecName: Full=Alpha-humulene 10-hydroxylase;^Eukaryota; Viridiplantae; Streptophyta; Embryophyta; Tracheophyta; Spermatophyta; Magnoliophyta; Liliopsida; Zingiberales; Zingiberaceae; Zingiber	sp|E3W9C4|C71A1_ZINZE^E3W9C4^Q:1-82,H:423-502^53.66%ID^E:6e-23^RecName: Full=Alpha-humulene 10-hydroxylase;^Eukaryota; Viridiplantae; Streptophyta; Embryophyta; Tracheophyta; Spermatophyta; Magnoliophyta; Liliopsida; Zingiberales; Zingiberaceae; Zingiber	PF00067.17^p450^Cytochrome P450^1-76^E:9.2e-17	.	GO:0016021^cellular_component^integral to membrane`GO:0009055^molecular_function^electron carrier activity`GO:0020037^molecular_function^heme binding`GO:0005506^molecular_function^iron ion binding`GO:0004497^molecular_function^monooxygenase activity`GO:0016705^molecular_function^oxidoreductase activity, acting on paired donors, with incorporation or reduction of molecular oxygen	.	.	.
c102341_g1_i1	0.922517	2.21167	0.998335	.	.	.	.	.	.	.	.
c102404_g1_i1	0.761076	2.29512	1.29414	sp|P35134|UBC11_ARATH^P35134^Q:2-226,H:72-146^48%ID^E:1e-16^RecName: Full=Ubiquitin-conjugating enzyme E2 11;^Eukaryota; Viridiplantae; Streptophyta; Embryophyta; Tracheophyta; Spermatophyta; Magnoliophyta; eudicotyledons; core eudicotyledons; rosids; malvids; Brassicales; Brassicaceae; Camelineae; Arabidopsis	sp|P35134|UBC11_ARATH^P35134^Q:1-75,H:72-146^48%ID^E:1e-17^RecName: Full=Ubiquitin-conjugating enzyme E2 11;^Eukaryota; Viridiplantae; Streptophyta; Embryophyta; Tracheophyta; Spermatophyta; Magnoliophyta; eudicotyledons; core eudicotyledons; rosids; malvids; Brassicales; Brassicaceae; Camelineae; Arabidopsis	PF00179.21^UQ_con^Ubiquitin-conjugating enzyme^1-70^E:8.7e-14	COG5078^Ubiquitin-protein ligase	GO:0005524^molecular_function^ATP binding`GO:0004842^molecular_function^ubiquitin-protein ligase activity`GO:0006511^biological_process^ubiquitin-dependent protein catabolic process	K06689	map04120|Ubiquitin mediated proteolysis;map04141|Protein processing in endoplasmic reticulum	.
c10247_g1_i2	1.08396	2.50377	1.07229	.	.	.	.	.	.	.	.
c102533_g1_i1	0.16144	3.83912	1.14624	.	.	.	.	.	.	.	.
c102645_g1_i1	2.55998	12.0598	2.77315	.	.	.	.	.	.	.	.
c102913_g1_i1	1.19927	3.38009	1.62692	.	.	.	.	.	.	.	.
c103011_g1_i1	0.922517	2.62896	0.369754	.	.	.	.	.	.	.	.
c103358_g1_i1	0.830265	2.50377	1.22019	.	.	.	.	.	.	.	.
c103505_g1_i1	1.52215	3.17144	0.850433	.	.	.	.	.	.	.	.
c103663_g1_i1	0.207566	2.33685	0.258827	.	.	.	.	.	.	.	.
c103679_g1_i1	0.853328	4.08949	0.00021319	.	.	.	.	.	.	.	.
c104768_g1_i1	0.599636	3.92258	0.110926	.	.	.	.	.	.	.	.
c105205_g1_i1	0.484321	6.50981	1.92272	sp|Q39172|P1_ARATH^Q39172^Q:2-307,H:232-333^63.73%ID^E:3e-40^RecName: Full=NADP-dependent alkenal double bond reductase P1;^Eukaryota; Viridiplantae; Streptophyta; Embryophyta; Tracheophyta; Spermatophyta; Magnoliophyta; eudicotyledons; core eudicotyledons; rosids; malvids; Brassicales; Brassicaceae; Camelineae; Arabidopsis	sp|Q39172|P1_ARATH^Q39172^Q:1-102,H:232-333^63.73%ID^E:3e-40^RecName: Full=NADP-dependent alkenal double bond reductase P1;^Eukaryota; Viridiplantae; Streptophyta; Embryophyta; Tracheophyta; Spermatophyta; Magnoliophyta; eudicotyledons; core eudicotyledons; rosids; malvids; Brassicales; Brassicaceae; Camelineae; Arabidopsis	.	COG2130^Putative NADP-dependent oxidoreductases	GO:0005829^cellular_component^cytosol`GO:0005634^cellular_component^nucleus`GO:0032440^molecular_function^2-alkenal reductase [NAD(P)] activity`GO:0000166^molecular_function^nucleotide binding`GO:0008270^molecular_function^zinc ion binding`GO:0046686^biological_process^response to cadmium ion`GO:0006979^biological_process^response to oxidative stress	.	.	.
c105281_g1_i1	0.000240601	2.33685	0	sp|Q10710|STA_RICCO^Q10710^Q:1-234,H:402-479^61.54%ID^E:1e-27^RecName: Full=Sugar carrier protein A;^Eukaryota; Viridiplantae; Streptophyta; Embryophyta; Tracheophyta; Spermatophyta; Magnoliophyta; eudicotyledons; core eudicotyledons; rosids; fabids; Malpighiales; Euphorbiaceae; Acalyphoideae; Acalypheae; Ricinus	.	.	.	GO:0016021^cellular_component^integral to membrane`GO:0022891^molecular_function^substrate-specific transmembrane transporter activity`GO:0015293^molecular_function^symporter activity`GO:0008643^biological_process^carbohydrate transport	.	.	.
c105457_g1_i1	0.0230629	2.25339	0.147901	.	.	.	.	.	.	.	.
c105728_g1_i1	0.438195	2.29512	1.77482	sp|Q9M345|LRK42_ARATH^Q9M345^Q:585-1,H:287-479^62.05%ID^E:4e-78^RecName: Full=L-type lectin-domain containing receptor kinase IV.2;^Eukaryota; Viridiplantae; Streptophyta; Embryophyta; Tracheophyta; Spermatophyta; Magnoliophyta; eudicotyledons; core eudicotyledons; rosids; malvids; Brassicales; Brassicaceae; Camelineae; Arabidopsis	sp|Q9M345|LRK42_ARATH^Q9M345^Q:2-196,H:287-479^62.05%ID^E:8e-80^RecName: Full=L-type lectin-domain containing receptor kinase IV.2;^Eukaryota; Viridiplantae; Streptophyta; Embryophyta; Tracheophyta; Spermatophyta; Magnoliophyta; eudicotyledons; core eudicotyledons; rosids; malvids; Brassicales; Brassicaceae; Camelineae; Arabidopsis	PF00069.20^Pkinase^Protein kinase domain^63-196^E:4e-25`PF07714.12^Pkinase_Tyr^Protein tyrosine kinase^65-196^E:3.2e-27	COG0515^Serine/threonine protein kinase	GO:0016021^cellular_component^integral to membrane`GO:0005886^cellular_component^plasma membrane`GO:0005524^molecular_function^ATP binding`GO:0030246^molecular_function^carbohydrate binding`GO:0004674^molecular_function^protein serine/threonine kinase activity`GO:0009555^biological_process^pollen development	.	.	.
c105817_g1_i1	1.38378	2.79588	0.998335	.	.	.	.	.	.	.	.
c106757_g1_i1	1.03783	3.29663	1.66389	.	.	.	.	.	.	.	.
c107685_g1_i1	1.77584	4.04776	1.03531	.	.	.	.	.	.	.	.
c107711_g1_i1	0.784139	3.04626	1.95969	.	.	.	.	.	.	.	.
c107844_g1_i1	0.484321	3.6722	0.00021319	.	.	.	.	.	.	.	.
c108079_g1_i1	2.90593	7.51132	1.51599	.	.	.	.	.	.	.	.
c10844_g1_i1	0.0461258	3.58874	0.147901	.	.	.	.	.	.	.	.
c108446_g1_i1	1.17621	2.9628	0.628581	.	.	.	.	.	.	.	.
c10962_g1_i1	0.968643	3.33836	1.07229	.	.	.	.	.	.	.	.
c1205_g1_i1	88.5385	385.873	81.1239	.	.	.	.	.	.	.	.
c12055_g1_i1	1.01477	2.08648	1.44204	.	.	.	.	.	.	.	.
c12253_g1_i1	2.19098	10.6828	3.17988	.	.	.	.	.	.	.	.
c12435_g1_i1	0.645762	2.08648	0.00021319	.	.	.	.	.	.	.	.
c12942_g1_i1	0.207566	2.33685	0.110926	sp|Q9LR44|U75B1_ARATH^Q9LR44^Q:1-270,H:357-448^39.78%ID^E:7e-09^RecName: Full=UDP-glycosyltransferase 75B1;^Eukaryota; Viridiplantae; Streptophyta; Embryophyta; Tracheophyta; Spermatophyta; Magnoliophyta; eudicotyledons; core eudicotyledons; rosids; malvids; Brassicales; Brassicaceae; Camelineae; Arabidopsis	sp|Q9LR44|U75B1_ARATH^Q9LR44^Q:1-90,H:357-448^45.16%ID^E:4e-15^RecName: Full=UDP-glycosyltransferase 75B1;^Eukaryota; Viridiplantae; Streptophyta; Embryophyta; Tracheophyta; Spermatophyta; Magnoliophyta; eudicotyledons; core eudicotyledons; rosids; malvids; Brassicales; Brassicaceae; Camelineae; Arabidopsis	.	.	GO:0005856^cellular_component^cytoskeleton`GO:0048471^cellular_component^perinuclear region of cytoplasm`GO:0009524^cellular_component^phragmoplast`GO:0047215^molecular_function^indole-3-acetate beta-glucosyltransferase activity`GO:0080002^molecular_function^UDP-glucose:4-aminobenzoate acylglucosyltransferase activity`GO:0009920^biological_process^cell plate formation involved in plant-type cell …	.	.	.
c13081_g1_i2	1.08396	2.33685	1.03531	.	.	.	.	.	.	.	.
c13430_g1_i1	1.01477	6.50981	1.47901	.	.	.	.	.	.	.	.
c14017_g1_i2	0.138378	4.25641	0.295803	.	.	.	.	.	.	.	.
c14325_g1_i1	0.299818	12.8527	0.406729	.	.	.	.	.	.	.	.
c15383_g1_i1	4.86628	16.1911	2.8471	sp|Q6F357|PLA7_ORYSJ^Q6F357^Q:225-10,H:336-407^73.61%ID^E:3e-31^RecName: Full=Phospholipase A1-II 7;^Eukaryota; Viridiplantae; Streptophyta; Embryophyta; Tracheophyta; Spermatophyta; Magnoliophyta; Liliopsida; Poales; Poaceae; BEP clade; Ehrhartoideae; Oryzeae; Oryza	.	.	NOG253202^Hemerythrin-Like, metal-binding protein	GO:0005737^cellular_component^cytoplasm`GO:0008970^molecular_function^phosphatidylcholine 1-acylhydrolase activity`GO:0004806^molecular_function^triglyceride lipase activity`GO:0016042^biological_process^lipid catabolic process	.	.	.
c15431_g1_i1	0.807202	2.46204	1.33111	.	.	.	.	.	.	.	.
c16172_g1_i1	1.91422	3.88085	0.850433	.	.	.	.	.	.	.	.
c16518_g1_i1	0.230629	3.29663	0.887409	sp|P25250|CYSP2_HORVU^P25250^Q:500-3,H:182-347^89.16%ID^E:4e-106^RecName: Full=Cysteine proteinase EP-B 2;^Eukaryota; Viridiplantae; Streptophyta; Embryophyta; Tracheophyta; Spermatophyta; Magnoliophyta; Liliopsida; Poales; Poaceae; BEP clade; Pooideae; Triticeae; Hordeum	sp|P25250|CYSP2_HORVU^P25250^Q:1-166,H:182-347^89.16%ID^E:4e-106^RecName: Full=Cysteine proteinase EP-B 2;^Eukaryota; Viridiplantae; Streptophyta; Embryophyta; Tracheophyta; Spermatophyta; Magnoliophyta; Liliopsida; Poales; Poaceae; BEP clade; Pooideae; Triticeae; Hordeum	PF00112.18^Peptidase_C1^Papain family cysteine protease^1-165^E:3.2e-55	.	GO:0008234^molecular_function^cysteine-type peptidase activity`GO:0006508^biological_process^proteolysis	.	.	.
c16605_g1_i1	1.68359	3.63047	3.29081	.	.	.	.	.	.	.	.
c16864_g1_i1	0.576573	2.21167	0.147901	.	.	.	.	.	.	.	.
c16931_g1_i1	0.0461258	3.21317	1.14624	sp|Q9STL0|C71AN_ARATH^Q9STL0^Q:313-2,H:204-308^40.54%ID^E:3e-13^RecName: Full=Cytochrome P450 71A23;^Eukaryota; Viridiplantae; Streptophyta; Embryophyta; Tracheophyta; Spermatophyta; Magnoliophyta; eudicotyledons; core eudicotyledons; rosids; malvids; Brassicales; Brassicaceae; Camelineae; Arabidopsis	sp|P37118|C71A2_SOLME^P37118^Q:3-106,H:212-324^43.36%ID^E:1e-20^RecName: Full=Cytochrome P450 71A2;^Eukaryota; Viridiplantae; Streptophyta; Embryophyta; Tracheophyta; Spermatophyta; Magnoliophyta; eudicotyledons; core eudicotyledons; asterids; lamiids; Solanales; Solanaceae; Solanoideae; Solaneae; Solanum	PF00067.17^p450^Cytochrome P450^24-108^E:5.5e-09	.	GO:0016021^cellular_component^integral to membrane`GO:0009055^molecular_function^electron carrier activity`GO:0020037^molecular_function^heme binding`GO:0005506^molecular_function^iron ion binding`GO:0004497^molecular_function^monooxygenase activity`GO:0016705^molecular_function^oxidoreductase activity, acting on paired donors, with incorporation or reduction of molecular oxygen	.	.	.
c17445_g1_i2	0.0691888	2.04475	1.99667	sp|Q40062|IDS3_HORVU^Q40062^Q:534-310,H:251-325^57.33%ID^E:2e-21^RecName: Full=2'-deoxymugineic-acid 2'-dioxygenase;^Eukaryota; Viridiplantae; Streptophyta; Embryophyta; Tracheophyta; Spermatophyta; Magnoliophyta; Liliopsida; Poales; Poaceae; BEP clade; Pooideae; Triticeae; Hordeum	.	.	.	GO:0005737^cellular_component^cytoplasm`GO:0033760^molecular_function^2'-deoxymugineic-acid 2'-dioxygenase activity`GO:0031418^molecular_function^L-ascorbic acid binding`GO:0046872^molecular_function^metal ion binding`GO:0016702^molecular_function^oxidoreductase activity, acting on single donors with incorporation of molecular oxygen, incorporation of two atoms of oxygen`GO:0010041^biological_pro…	.	.	.
c17809_g1_i1	0.876391	3.79739	0.739507	sp|Q9ZVN2|Y1457_ARATH^Q9ZVN2^Q:8-1063,H:353-704^49.15%ID^E:2e-109^RecName: Full=Acyltransferase-like protein At1g54570, chloroplastic;^Eukaryota; Viridiplantae; Streptophyta; Embryophyta; Tracheophyta; Spermatophyta; Magnoliophyta; eudicotyledons; core eudicotyledons; rosids; malvids; Brassicales; Brassicaceae; Camelineae; Arabidopsis	sp|Q9ZVN2|Y1457_ARATH^Q9ZVN2^Q:3-354,H:353-704^49.15%ID^E:4e-117^RecName: Full=Acyltransferase-like protein At1g54570, chloroplastic;^Eukaryota; Viridiplantae; Streptophyta; Embryophyta; Tracheophyta; Spermatophyta; Magnoliophyta; eudicotyledons; core eudicotyledons; rosids; malvids; Brassicales; Brassicaceae; Camelineae; Arabidopsis	PF03982.8^DAGAT^Diacylglycerol acyltransferase^149-230^E:3.2e-06	COG0204^1-acyl-sn-glycerol-3-phosphate acyltransferase	GO:0010287^cellular_component^plastoglobule`GO:0004144^molecular_function^diacylglycerol O-acyltransferase activity`GO:0033306^biological_process^phytol metabolic process`GO:0019432^biological_process^triglyceride biosynthetic process	.	.	.
c17811_g1_i1	1.06089	4.00604	1.66389	.	.	.	.	.	.	.	.
c17999_g1_i1	0.276755	2.37858	0.517655	.	.	.	.	.	.	.	.
c18007_g1_i1	3.80538	16.9422	3.51266	.	.	.	.	.	.	.	.
c1893_g1_i1	0.0230629	2.08648	0	.	.	.	.	.	.	.	.
c19099_g1_i1	0.0461258	4.33987	0.924384	.	.	.	.	.	.	.	.
c19126_g1_i1	1.26846	3.58874	0.369754	.	.	.	.	.	.	.	.
c19126_g1_i2	1.82197	4.54852	1.10926	.	.	.	.	.	.	.	.
c19239_g1_i1	0.184503	3.38009	0.147901	.	.	.	.	.	.	.	.
c19727_g1_i1	3.11349	8.67974	4.43704	.	.	.	.	.	.	.	.
c19765_g1_i2	0.761076	4.50679	1.18321	sp|P20027|MYB3_HORVU^P20027^Q:77-241,H:243-297^71.43%ID^E:7e-14^RecName: Full=Myb-related protein Hv33;^Eukaryota; Viridiplantae; Streptophyta; Embryophyta; Tracheophyta; Spermatophyta; Magnoliophyta; Liliopsida; Poales; Poaceae; BEP clade; Pooideae; Triticeae; Hordeum	.	.	.	GO:0005634^cellular_component^nucleus`GO:0003682^molecular_function^chromatin binding`GO:0003677^molecular_function^DNA binding`GO:0006355^biological_process^regulation of transcription, DNA-dependent`GO:0006351^biological_process^transcription, DNA-dependent	.	.	.
c19854_g1_i1	6.965	15.0644	7.98668	.	.	.	.	.	.	.	.
c19854_g1_i2	11.2086	26.54	11.7951	.	.	.	.	.	.	.	.
c19871_g1_i1	2.55998	6.71845	2.14457	.	.	.	.	.	.	.	.
c19966_g1_i1	0.853328	2.33685	0.443704	.	.	.	.	.	.	.	.
c20340_g2_i1	0.230629	5.091	1.22019	.	.	.	.	.	.	.	.
c20463_g1_i1	1.72972	3.6722	1.25716	.	.	.	.	.	.	.	.
c20502_g1_i1	0.184503	2.16994	0.850433	.	.	.	.	.	.	.	.
c20849_g1_i1	0.0922517	4.71544	1.29414	sp|P06750|AGGL_RICCO^P06750^Q:1351-107,H:162-564^33.41%ID^E:4e-54^RecName: Full=Agglutinin;^Eukaryota; Viridiplantae; Streptophyta; Embryophyta; Tracheophyta; Spermatophyta; Magnoliophyta; eudicotyledons; core eudicotyledons; rosids; fabids; Malpighiales; Euphorbiaceae; Acalyphoideae; Acalypheae; Ricinus	sp|P06750|AGGL_RICCO^P06750^Q:3-316,H:277-564^35.44%ID^E:1e-47^RecName: Full=Agglutinin;^Eukaryota; Viridiplantae; Streptophyta; Embryophyta; Tracheophyta; Spermatophyta; Magnoliophyta; eudicotyledons; core eudicotyledons; rosids; fabids; Malpighiales; Euphorbiaceae; Acalyphoideae; Acalypheae; Ricinus	PF00652.17^Ricin_B_lectin^Ricin-type beta-trefoil lectin domain^64-182^E:3.6e-17`PF00652.17^Ricin_B_lectin^Ricin-type beta-trefoil lectin domain^197-312^E:8.2e-10	.	GO:0005783^cellular_component^endoplasmic reticulum`GO:0000166^molecular_function^nucleotide binding`GO:0030598^molecular_function^rRNA N-glycosylase activity`GO:0006952^biological_process^defense response`GO:0017148^biological_process^negative regulation of translation	.	.	.
c20902_g1_i2	2.60611	7.88688	1.66389	.	.	.	.	.	.	.	.
c21097_g1_i1	0.530447	2.16994	0.0739507	sp|P16064|ICI1_PHAAN^P16064^Q:72-263,H:29-92^43.75%ID^E:5e-06^RecName: Full=Subtilisin inhibitor 1;^Eukaryota; Viridiplantae; Streptophyta; Embryophyta; Tracheophyta; Spermatophyta; Magnoliophyta; eudicotyledons; core eudicotyledons; rosids; fabids; Fabales; Fabaceae; Papilionoideae; Phaseoleae; Vigna	.	.	.	GO:0004867^molecular_function^serine-type endopeptidase inhibitor activity`GO:0009611^biological_process^response to wounding	.	.	.
c21130_g1_i1	0.968643	2.08648	0.406729	.	.	.	.	.	.	.	.
c2116_g1_i1	0.599636	3.38009	0.961359	sp|Q6J163|5NG4_PINTA^Q6J163^Q:1-600,H:144-344^34.33%ID^E:1e-35^RecName: Full=Auxin-induced protein 5NG4;^Eukaryota; Viridiplantae; Streptophyta; Embryophyta; Tracheophyta; Spermatophyta; Coniferopsida; Coniferales; Pinaceae; Pinus; Pinus	sp|Q6J163|5NG4_PINTA^Q6J163^Q:1-200,H:144-344^34.33%ID^E:5e-36^RecName: Full=Auxin-induced protein 5NG4;^Eukaryota; Viridiplantae; Streptophyta; Embryophyta; Tracheophyta; Spermatophyta; Coniferopsida; Coniferales; Pinaceae; Pinus; Pinus	PF00892.15^EamA^EamA-like transporter family^65-193^E:1.3e-08	.	GO:0005938^cellular_component^cell cortex`GO:0005887^cellular_component^integral to plasma membrane`GO:0009734^biological_process^auxin mediated signaling pathway`GO:0006810^biological_process^transport	.	.	.
c2135_g1_i1	0.369007	2.00302	0.147901	.	.	.	.	.	.	.	.
c21430_g1_i1	0.369007	4.84063	1.58994	.	.	.	.	.	.	.	.
c21475_g1_i1	0.000240601	2.50377	1.84877	sp|P00414|COX3_HUMAN^P00414^Q:770-6,H:3-257^93.73%ID^E:1e-124^RecName: Full=Cytochrome c oxidase subunit 3;^Eukaryota; Metazoa; Chordata; Craniata; Vertebrata; Euteleostomi; Mammalia; Eutheria; Euarchontoglires; Primates; Haplorrhini; Catarrhini; Hominidae; Homo	.	.	COG1845^Heme/copper-type cytochrome/quinol oxidase, subunit 3	GO:0016021^cellular_component^integral to membrane`GO:0005743^cellular_component^mitochondrial inner membrane`GO:0004129^molecular_function^cytochrome-c oxidase activity`GO:0019646^biological_process^aerobic electron transport chain`GO:0006123^biological_process^mitochondrial electron transport, cytochrome c to oxygen`GO:0044281^biological_process^small molecule metabolic process	K02262	map05010|Alzheimer's disease;map05012|Parkinson's disease;map05016|Huntington's disease;map04260|Cardiac muscle contraction;map00190|Oxidative phosphorylation;map04932|Non-alcoholic fatty liver disease (NAFLD);map01100|Metabolic pathways	.
c21585_g1_i1	0.461258	5.21619	0.813458	.	.	.	.	.	.	.	.
c21619_g1_i1	1.54522	4.00604	0.332778	sp|P53414|CHS1_SECCE^P53414^Q:225-16,H:185-252^63.38%ID^E:9e-22^RecName: Full=Chalcone synthase 1;^Eukaryota; Viridiplantae; Streptophyta; Embryophyta; Tracheophyta; Spermatophyta; Magnoliophyta; Liliopsida; Poales; Poaceae; BEP clade; Pooideae; Triticeae; Secale	.	.	.	GO:0016210^molecular_function^naringenin-chalcone synthase activity`GO:0009813^biological_process^flavonoid biosynthetic process	.	.	.
c21778_g2_i1	1.84503	5.21619	2.62525	.	.	PF01657.12^Stress-antifung^Salt stress response/antifungal^39-132^E:2.6e-14	.	.	.	.	.
c21778_g2_i2	2.65224	6.05078	3.40173	.	.	PF01657.12^Stress-antifung^Salt stress response/antifungal^39-132^E:2.9e-14	.	.	.	.	.
c22024_g1_i1	0.0922517	3.88085	0.0739507	.	.	.	.	.	.	.	.
c22324_g1_i1	11.5776	30.4626	8.2455	.	.	.	.	.	.	.	.
c22324_g1_i2	6.82662	18.9869	10.6489	.	.	.	.	.	.	.	.
c22348_g1_i1	4.7279	20.1554	4.14124	.	.	.	.	.	.	.	.
c22420_g1_i1	0.761076	15.9407	1.88574	sp|Q9LML7|U71C3_ARATH^Q9LML7^Q:569-189,H:351-476^50.39%ID^E:2e-35^RecName: Full=UDP-glycosyltransferase 71C3;^Eukaryota; Viridiplantae; Streptophyta; Embryophyta; Tracheophyta; Spermatophyta; Magnoliophyta; eudicotyledons; core eudicotyledons; rosids; malvids; Brassicales; Brassicaceae; Camelineae; Arabidopsis	sp|Q9LML7|U71C3_ARATH^Q9LML7^Q:1-127,H:351-476^50.39%ID^E:8e-37^RecName: Full=UDP-glycosyltransferase 71C3;^Eukaryota; Viridiplantae; Streptophyta; Embryophyta; Tracheophyta; Spermatophyta; Magnoliophyta; eudicotyledons; core eudicotyledons; rosids; malvids; Brassicales; Brassicaceae; Camelineae; Arabidopsis	PF00201.13^UDPGT^UDP-glucoronosyl and UDP-glucosyl transferase^1-80^E:2.2e-15	NOG250085^Clone ZZD874 mRNA sequence protein	GO:0080043^molecular_function^quercetin 3-O-glucosyltransferase activity	.	.	.
c22471_g1_i1	0.369007	2.58723	0.332778	.	.	.	.	.	.	.	.
c22898_g1_i1	0.230629	3.21317	0.702532	sp|Q8H1Z0|CER3_ARATH^Q8H1Z0^Q:3-86,H:600-627^71.43%ID^E:6e-07^RecName: Full=Protein ECERIFERUM 3;^Eukaryota; Viridiplantae; Streptophyta; Embryophyta; Tracheophyta; Spermatophyta; Magnoliophyta; eudicotyledons; core eudicotyledons; rosids; malvids; Brassicales; Brassicaceae; Camelineae; Arabidopsis	.	.	.	GO:0005789^cellular_component^endoplasmic reticulum membrane`GO:0016021^cellular_component^integral to membrane`GO:0005886^cellular_component^plasma membrane`GO:0005506^molecular_function^iron ion binding`GO:0000166^molecular_function^nucleotide binding`GO:0016491^molecular_function^oxidoreductase activity`GO:0043447^biological_process^alkane biosynthetic process`GO:0006723^biological_process^cut…	.	.	.
c22932_g1_i1	0.622699	2.04475	1.10926	.	.	.	.	.	.	.	.
c22975_g1_i1	0.207566	5.17446	0.332778	.	.	.	.	.	.	.	.
c23114_g1_i1	0.876391	2.33685	1.33111	sp|Q9LXA5|LRK91_ARATH^Q9LXA5^Q:38-979,H:312-622^49.69%ID^E:6e-94^RecName: Full=L-type lectin-domain containing receptor kinase IX.1;^Eukaryota; Viridiplantae; Streptophyta; Embryophyta; Tracheophyta; Spermatophyta; Magnoliophyta; eudicotyledons; core eudicotyledons; rosids; malvids; Brassicales; Brassicaceae; Camelineae; Arabidopsis	sp|Q9LXA5|LRK91_ARATH^Q9LXA5^Q:13-326,H:312-622^49.69%ID^E:5e-95^RecName: Full=L-type lectin-domain containing receptor kinase IX.1;^Eukaryota; Viridiplantae; Streptophyta; Embryophyta; Tracheophyta; Spermatophyta; Magnoliophyta; eudicotyledons; core eudicotyledons; rosids; malvids; Brassicales; Brassicaceae; Camelineae; Arabidopsis	PF00069.20^Pkinase^Protein kinase domain^38-305^E:7.1e-48`PF07714.12^Pkinase_Tyr^Protein tyrosine kinase^38-254^E:1.5e-45	COG0515^Serine/threonine protein kinase	GO:0016021^cellular_component^integral to membrane`GO:0005886^cellular_component^plasma membrane`GO:0005524^molecular_function^ATP binding`GO:0030246^molecular_function^carbohydrate binding`GO:0004674^molecular_function^protein serine/threonine kinase activity	.	.	.
c23681_g2_i2	0.784139	2.29512	1.25716	.	.	.	.	.	.	.	.
c23796_g1_i1	0.0230629	2.16994	0.48068	sp|Q43250|C71C1_MAIZE^Q43250^Q:8-649,H:298-512^50.46%ID^E:2e-73^RecName: Full=3-hydroxyindolin-2-one monooxygenase;^Eukaryota; Viridiplantae; Streptophyta; Embryophyta; Tracheophyta; Spermatophyta; Magnoliophyta; Liliopsida; Poales; Poaceae; PACMAD clade; Panicoideae; Andropogoneae; Zea	sp|Q43250|C71C1_MAIZE^Q43250^Q:3-216,H:298-512^50.46%ID^E:2e-73^RecName: Full=3-hydroxyindolin-2-one monooxygenase;^Eukaryota; Viridiplantae; Streptophyta; Embryophyta; Tracheophyta; Spermatophyta; Magnoliophyta; Liliopsida; Poales; Poaceae; PACMAD clade; Panicoideae; Andropogoneae; Zea	PF00067.17^p450^Cytochrome P450^3-214^E:1.1e-62	.	GO:0016021^cellular_component^integral to membrane`GO:0036192^molecular_function^3-hydroxyindolin-2-one monooxygenase activity`GO:0009055^molecular_function^electron carrier activity`GO:0020037^molecular_function^heme binding`GO:0005506^molecular_function^iron ion binding	.	.	.
c24104_g1_i1	0.691888	3.12971	0.55463	.	.	.	.	.	.	.	.
c24154_g1_i1	0.55351	3.63047	1.44204	sp|Q9LK95|MYB21_ARATH^Q9LK95^Q:69-362,H:16-113^79.59%ID^E:4e-54^RecName: Full=Transcription factor MYB21;^Eukaryota; Viridiplantae; Streptophyta; Embryophyta; Tracheophyta; Spermatophyta; Magnoliophyta; eudicotyledons; core eudicotyledons; rosids; malvids; Brassicales; Brassicaceae; Camelineae; Arabidopsis	.	.	.	.	.	.	.
c243_g1_i1	2.09873	4.54852	1.66389	.	.	.	.	.	.	.	.
c2436_g1_i1	1.70666	3.75566	2.18155	.	.	.	.	.	.	.	.
c24365_g1_i1	3.667	12.6858	5.84211	.	.	.	.	.	.	.	.
c24377_g1_i1	0.0461258	2.21167	0.0739507	.	.	.	.	.	.	.	.
c24487_g1_i1	0.899454	2.04475	0.813458	.	.	.	.	.	.	.	.
c24524_g1_i1	0.0691888	2.83761	0.813458	.	.	.	.	.	.	.	.
c24662_g1_i1	1.93729	4.3816	1.81179	.	.	.	.	.	.	.	.
c24668_g1_i2	0.899454	2.50377	1.25716	.	.	.	.	.	.	.	.
c24704_g1_i1	0.230629	6.50981	1.03531	sp|Q9SFB8|PI5K6_ARATH^Q9SFB8^Q:504-172,H:27-139^52.21%ID^E:2e-20^RecName: Full=Phosphatidylinositol 4-phosphate 5-kinase 6;^Eukaryota; Viridiplantae; Streptophyta; Embryophyta; Tracheophyta; Spermatophyta; Magnoliophyta; eudicotyledons; core eudicotyledons; rosids; malvids; Brassicales; Brassicaceae; Camelineae; Arabidopsis	sp|Q9SFB8|PI5K6_ARATH^Q9SFB8^Q:29-127,H:22-122^48.51%ID^E:2e-23^RecName: Full=Phosphatidylinositol 4-phosphate 5-kinase 6;^Eukaryota; Viridiplantae; Streptophyta; Embryophyta; Tracheophyta; Spermatophyta; Magnoliophyta; eudicotyledons; core eudicotyledons; rosids; malvids; Brassicales; Brassicaceae; Camelineae; Arabidopsis	PF02493.15^MORN^MORN repeat^62-69^E:16`PF02493.15^MORN^MORN repeat^84-94^E:1.7`PF02493.15^MORN^MORN repeat^106-118^E:2.1	COG4642^Uncharacterized protein conserved in bacteria	GO:0016324^cellular_component^apical plasma membrane`GO:0090406^cellular_component^pollen tube`GO:0016308^molecular_function^1-phosphatidylinositol-4-phosphate 5-kinase activity`GO:0005524^molecular_function^ATP binding`GO:0072583^biological_process^clathrin-mediated endocytosis	K00889	map04144|Endocytosis;map04666|Fc gamma R-mediated phagocytosis;map04070|Phosphatidylinositol signaling system;map04810|Regulation of actin cytoskeleton;map00562|Inositol phosphate metabolism;map01100|Metabolic pathways	.
c25492_g1_i1	2.09873	6.84364	0.665556	sp|Q84TE9|DOF53_ARATH^Q84TE9^Q:989-849,H:86-133^58.33%ID^E:4e-09^RecName: Full=Dof zinc finger protein DOF5.3;^Eukaryota; Viridiplantae; Streptophyta; Embryophyta; Tracheophyta; Spermatophyta; Magnoliophyta; eudicotyledons; core eudicotyledons; rosids; malvids; Brassicales; Brassicaceae; Camelineae; Arabidopsis	sp|Q84TE9|DOF53_ARATH^Q84TE9^Q:1-47,H:86-133^58.33%ID^E:2e-09^RecName: Full=Dof zinc finger protein DOF5.3;^Eukaryota; Viridiplantae; Streptophyta; Embryophyta; Tracheophyta; Spermatophyta; Magnoliophyta; eudicotyledons; core eudicotyledons; rosids; malvids; Brassicales; Brassicaceae; Camelineae; Arabidopsis	PF02701.10^zf-Dof^Dof domain, zinc finger^1-24^E:1.2e-10	.	GO:0005634^cellular_component^nucleus`GO:0003677^molecular_function^DNA binding`GO:0046872^molecular_function^metal ion binding`GO:0003700^molecular_function^sequence-specific DNA binding transcription factor activity`GO:0008270^molecular_function^zinc ion binding`GO:0048364^biological_process^root development`GO:0006351^biological_process^transcription, DNA-dependent	.	.	.
c25521_g1_i1	12.846	53.7059	18.4137	.	.	.	.	.	.	.	.
c25524_g1_i2	1.59134	3.29663	2.4034	.	.	.	.	.	.	.	.
c25653_g1_i1	0.0461258	7.46959	0.55463	sp|A5H8G4|PER1_MAIZE^A5H8G4^Q:903-238,H:129-350^51.34%ID^E:1e-61^RecName: Full=Peroxidase 1;^Eukaryota; Viridiplantae; Streptophyta; Embryophyta; Tracheophyta; Spermatophyta; Magnoliophyta; Liliopsida; Poales; Poaceae; PACMAD clade; Panicoideae; Andropogoneae; Zea	sp|A5H8G4|PER1_MAIZE^A5H8G4^Q:1-222,H:129-350^51.34%ID^E:2e-62^RecName: Full=Peroxidase 1;^Eukaryota; Viridiplantae; Streptophyta; Embryophyta; Tracheophyta; Spermatophyta; Magnoliophyta; Liliopsida; Poales; Poaceae; PACMAD clade; Panicoideae; Andropogoneae; Zea	PF00141.18^peroxidase^Peroxidase^1-175^E:6.8e-47	.	GO:0005576^cellular_component^extracellular region`GO:0005773^cellular_component^vacuole`GO:0020037^molecular_function^heme binding`GO:0046872^molecular_function^metal ion binding`GO:0004601^molecular_function^peroxidase activity`GO:0042744^biological_process^hydrogen peroxide catabolic process	.	.	.
c25676_g1_i1	0.276755	2.21167	0.147901	sp|Q9ZVX4|U90A1_ARATH^Q9ZVX4^Q:2-292,H:381-475^34.69%ID^E:5e-06^RecName: Full=UDP-glycosyltransferase 90A1;^Eukaryota; Viridiplantae; Streptophyta; Embryophyta; Tracheophyta; Spermatophyta; Magnoliophyta; eudicotyledons; core eudicotyledons; rosids; malvids; Brassicales; Brassicaceae; Camelineae; Arabidopsis	.	.	.	GO:0016758^molecular_function^transferase activity, transferring hexosyl groups	.	.	.
c26004_g1_i1	0.922517	2.29512	1.40506	.	.	.	.	.	.	.	.
c26067_g1_i1	0.599636	4.59025	0.850433	.	.	.	.	.	.	.	.
c26217_g1_i1	0.415133	2.71242	1.66389	.	.	.	.	.	.	.	.
c26232_g1_i1	1.08396	4.75717	1.58994	.	.	.	.	.	.	.	.
c26312_g1_i1	71.7487	178.978	70.4381	.	.	.	.	.	.	.	.
c26586_g1_i1	1.36071	5.04927	1.99667	sp|P12653|GSTF1_MAIZE^P12653^Q:2-214,H:142-212^85.92%ID^E:7e-36^RecName: Full=Glutathione S-transferase 1;^Eukaryota; Viridiplantae; Streptophyta; Embryophyta; Tracheophyta; Spermatophyta; Magnoliophyta; Liliopsida; Poales; Poaceae; PACMAD clade; Panicoideae; Andropogoneae; Zea	.	.	.	GO:0004364^molecular_function^glutathione transferase activity	.	.	.
c26668_g1_i1	1.66053	4.33987	1.81179	.	.	.	.	.	.	.	.
c26765_g1_i1	0.276755	3.6722	0.295803	sp|Q06398|GSTU6_ORYSJ^Q06398^Q:6-584,H:32-228^43.63%ID^E:3e-36^RecName: Full=Probable glutathione S-transferase GSTU6;^Eukaryota; Viridiplantae; Streptophyta; Embryophyta; Tracheophyta; Spermatophyta; Magnoliophyta; Liliopsida; Poales; Poaceae; BEP clade; Ehrhartoideae; Oryzeae; Oryza	sp|Q06398|GSTU6_ORYSJ^Q06398^Q:2-194,H:32-228^43.63%ID^E:8e-37^RecName: Full=Probable glutathione S-transferase GSTU6;^Eukaryota; Viridiplantae; Streptophyta; Embryophyta; Tracheophyta; Spermatophyta; Magnoliophyta; Liliopsida; Poales; Poaceae; BEP clade; Ehrhartoideae; Oryzeae; Oryza	PF00043.20^GST_C^Glutathione S-transferase, C-terminal domain^76-160^E:1.4e-05	.	GO:0009507^cellular_component^chloroplast`GO:0004364^molecular_function^glutathione transferase activity`GO:0009704^biological_process^de-etiolation`GO:0048527^biological_process^lateral root development`GO:0046686^biological_process^response to cadmium ion`GO:0060416^biological_process^response to growth hormone stimulus`GO:0080167^biological_process^response to karrikin`GO:0006950^biological_pr…	K00799	map00480|Glutathione metabolism;map05204|Chemical carcinogenesis;map00980|Metabolism of xenobiotics by cytochrome P450;map00982|Drug metabolism - cytochrome P450	.
c26923_g1_i1	0.691888	10.5576	1.84877	.	.	.	.	.	.	.	.
c26923_g1_i2	0.138378	4.75717	0.00021319	.	.	.	.	.	.	.	.
c27205_g1_i1	1.01477	2.46204	0.517655	.	.	.	.	.	.	.	.
c27285_g1_i1	0.0922517	8.84666	0	sp|Q7FAX1|PXG_ORYSJ^Q7FAX1^Q:1-519,H:71-243^78.03%ID^E:3e-99^RecName: Full=Peroxygenase;^Eukaryota; Viridiplantae; Streptophyta; Embryophyta; Tracheophyta; Spermatophyta; Magnoliophyta; Liliopsida; Poales; Poaceae; BEP clade; Ehrhartoideae; Oryzeae; Oryza	sp|Q7FAX1|PXG_ORYSJ^Q7FAX1^Q:1-173,H:71-243^78.03%ID^E:2e-101^RecName: Full=Peroxygenase;^Eukaryota; Viridiplantae; Streptophyta; Embryophyta; Tracheophyta; Spermatophyta; Magnoliophyta; Liliopsida; Poales; Poaceae; BEP clade; Ehrhartoideae; Oryzeae; Oryza	PF05042.8^Caleosin^Caleosin related protein^1-163^E:7.9e-83	NOG71893^Calcium ion binding protein	GO:0031969^cellular_component^chloroplast membrane`GO:0005783^cellular_component^endoplasmic reticulum`GO:0016021^cellular_component^integral to membrane`GO:0005811^cellular_component^lipid particle`GO:0005773^cellular_component^vacuole`GO:0005509^molecular_function^calcium ion binding`GO:0004392^molecular_function^heme oxygenase (decyclizing) activity`GO:0071614^molecular_function^linoleic acid …	.	.	.
c27528_g1_i1	2.99818	7.26094	2.18155	.	.	.	.	.	.	.	.
c27528_g1_i2	5.14303	12.6858	2.95803	.	.	.	.	.	.	.	.
c27667_g2_i1	2.83674	8.55455	5.62025	.	.	.	.	.	.	.	.
c27769_g3_i1	0.000240601	2.00302	0	.	.	.	.	.	.	.	.
c27884_g1_i3	0.922517	2.04475	0.517655	.	.	.	.	.	.	.	.
c27959_g1_i1	3.64394	9.1805	3.40173	.	.	.	.	.	.	.	.
c28687_g1_i1	1.6144	62.5943	1.58994	.	.	.	.	.	.	.	.
c28734_g1_i1	0.230629	3.00453	0.961359	.	.	.	.	.	.	.	.
c29079_g1_i1	1.06089	3.12971	0.924384	sp|Q9W4S1|GRCR2_DROME^Q9W4S1^Q:17-163,H:530-582^44.44%ID^E:1e-07^RecName: Full=Glutaredoxin domain-containing cysteine-rich protein CG12206;^Eukaryota; Metazoa; Ecdysozoa; Arthropoda; Hexapoda; Insecta; Pterygota; Neoptera; Endopterygota; Diptera; Brachycera; Muscomorpha; Ephydroidea; Drosophilidae; Drosophila; Sophophora	.	.	NOG114644^Protein disulfide oxidoreductase	GO:0009055^molecular_function^electron carrier activity`GO:0015035^molecular_function^protein disulfide oxidoreductase activity`GO:0045454^biological_process^cell redox homeostasis	.	.	.
c29190_g1_i1	0.000240601	6.2177	0	sp|O48780|KCS11_ARATH^O48780^Q:2-637,H:235-446^66.98%ID^E:4e-100^RecName: Full=3-ketoacyl-CoA synthase 11;^Eukaryota; Viridiplantae; Streptophyta; Embryophyta; Tracheophyta; Spermatophyta; Magnoliophyta; eudicotyledons; core eudicotyledons; rosids; malvids; Brassicales; Brassicaceae; Camelineae; Arabidopsis	sp|O48780|KCS11_ARATH^O48780^Q:1-212,H:235-446^66.98%ID^E:4e-100^RecName: Full=3-ketoacyl-CoA synthase 11;^Eukaryota; Viridiplantae; Streptophyta; Embryophyta; Tracheophyta; Spermatophyta; Magnoliophyta; eudicotyledons; core eudicotyledons; rosids; malvids; Brassicales; Brassicaceae; Camelineae; Arabidopsis	PF08392.7^FAE1_CUT1_RppA^FAE1/Type III polyketide synthase-like protein^1-146^E:2.6e-68`PF02797.10^Chal_sti_synt_C^Chalcone and stilbene synthases, C-terminal domain^166-210^E:1.9e-06	COG3424^Predicted naringenin-chalcone synthase	GO:0016021^cellular_component^integral to membrane`GO:0033807^molecular_function^icosanoyl-CoA synthase activity`GO:0006633^biological_process^fatty acid biosynthetic process`GO:0009409^biological_process^response to cold`GO:0009416^biological_process^response to light stimulus	K15397	map01110|Biosynthesis of secondary metabolites;map00062|Fatty acid elongation	.
c29764_g1_i1	0.438195	2.46204	0.332778	sp|Q8GXZ3|Y5102_ARATH^Q8GXZ3^Q:1-222,H:241-313^75.68%ID^E:2e-30^RecName: Full=Serine/threonine-protein kinase At5g01020;^Eukaryota; Viridiplantae; Streptophyta; Embryophyta; Tracheophyta; Spermatophyta; Magnoliophyta; eudicotyledons; core eudicotyledons; rosids; malvids; Brassicales; Brassicaceae; Camelineae; Arabidopsis	.	.	COG0515^Serine/threonine protein kinase	GO:0005886^cellular_component^plasma membrane`GO:0005524^molecular_function^ATP binding`GO:0004674^molecular_function^protein serine/threonine kinase activity	.	.	.
c29841_g1_i1	3.34412	7.42786	0.443704	sp|Q9ST57|SPZ2A_WHEAT^Q9ST57^Q:215-132,H:371-398^100%ID^E:2e-11^RecName: Full=Serpin-Z2A;^Eukaryota; Viridiplantae; Streptophyta; Embryophyta; Tracheophyta; Spermatophyta; Magnoliophyta; Liliopsida; Poales; Poaceae; BEP clade; Pooideae; Triticeae; Triticum	.	.	.	GO:0004867^molecular_function^serine-type endopeptidase inhibitor activity	.	.	.
c29882_g1_i1	1.4299	3.42182	0.517655	.	.	PF11891.3^DUF3411^Domain of unknown function (DUF3411)^1-132^E:2.1e-45	.	.	.	.	.
c30000_g1_i1	0.138378	4.21468	0.221852	.	.	.	.	.	.	.	.
c30003_g1_i1	0.830265	4.46506	0.665556	sp|Q9FJZ9|PER72_ARATH^Q9FJZ9^Q:2-187,H:272-333^44.44%ID^E:6e-07^RecName: Full=Peroxidase 72;^Eukaryota; Viridiplantae; Streptophyta; Embryophyta; Tracheophyta; Spermatophyta; Magnoliophyta; eudicotyledons; core eudicotyledons; rosids; malvids; Brassicales; Brassicaceae; Camelineae; Arabidopsis	.	.	NOG260566^Has a glutathione-disulfide oxidoreductase activity in the presence of NADPH and glutathione reductase. Reduces low molecular weight disulfides and proteins (By similarity)	GO:0005576^cellular_component^extracellular region`GO:0020037^molecular_function^heme binding`GO:0046872^molecular_function^metal ion binding`GO:0004601^molecular_function^peroxidase activity`GO:0042744^biological_process^hydrogen peroxide catabolic process	K00430	map01110|Biosynthesis of secondary metabolites;map00360|Phenylalanine metabolism;map01100|Metabolic pathways;map00940|Phenylpropanoid biosynthesis	.
c30003_g1_i2	0.39207	2.12821	0.369754	sp|Q9FJZ9|PER72_ARATH^Q9FJZ9^Q:2-187,H:272-333^44.44%ID^E:5e-07^RecName: Full=Peroxidase 72;^Eukaryota; Viridiplantae; Streptophyta; Embryophyta; Tracheophyta; Spermatophyta; Magnoliophyta; eudicotyledons; core eudicotyledons; rosids; malvids; Brassicales; Brassicaceae; Camelineae; Arabidopsis	.	.	NOG260566^Has a glutathione-disulfide oxidoreductase activity in the presence of NADPH and glutathione reductase. Reduces low molecular weight disulfides and proteins (By similarity)	GO:0005576^cellular_component^extracellular region`GO:0020037^molecular_function^heme binding`GO:0046872^molecular_function^metal ion binding`GO:0004601^molecular_function^peroxidase activity`GO:0042744^biological_process^hydrogen peroxide catabolic process	K00430	map01110|Biosynthesis of secondary metabolites;map00360|Phenylalanine metabolism;map01100|Metabolic pathways;map00940|Phenylpropanoid biosynthesis	.
c30078_g1_i1	0.184503	2.08648	0.0739507	sp|P01053|ICI2_HORVU^P01053^Q:78-263,H:22-84^52.38%ID^E:5e-13^RecName: Full=Subtilisin-chymotrypsin inhibitor-2A;^Eukaryota; Viridiplantae; Streptophyta; Embryophyta; Tracheophyta; Spermatophyta; Magnoliophyta; Liliopsida; Poales; Poaceae; BEP clade; Pooideae; Triticeae; Hordeum	.	.	.	.	.	.	.
c30203_g1_i1	0.484321	2.37858	0.776482	.	.	.	.	.	.	.	.
c30203_g1_i2	0.830265	6.80191	1.33111	.	.	.	.	.	.	.	.
c30203_g1_i3	1.72972	8.93012	1.18321	.	.	.	.	.	.	.	.
c30203_g1_i4	0.899454	2.71242	0.998335	.	.	.	.	.	.	.	.
c30203_g2_i1	0.369007	2.21167	0.258827	.	.	.	.	.	.	.	.
c30216_g1_i2	1.6144	4.50679	2.51432	sp|Q8LJA9|TLP3_ORYSJ^Q8LJA9^Q:343-257,H:420-448^100%ID^E:4e-12^RecName: Full=Tubby-like F-box protein 3;^Eukaryota; Viridiplantae; Streptophyta; Embryophyta; Tracheophyta; Spermatophyta; Magnoliophyta; Liliopsida; Poales; Poaceae; BEP clade; Ehrhartoideae; Oryzeae; Oryza	.	.	.	GO:0005886^cellular_component^plasma membrane	.	.	.
c30574_g1_i1	0.761076	2.33685	1.10926	sp|Q8L7G3|CRK7_ARATH^Q8L7G3^Q:2-397,H:509-646^45.65%ID^E:2e-33^RecName: Full=Cysteine-rich receptor-like protein kinase 7;^Eukaryota; Viridiplantae; Streptophyta; Embryophyta; Tracheophyta; Spermatophyta; Magnoliophyta; eudicotyledons; core eudicotyledons; rosids; malvids; Brassicales; Brassicaceae; Camelineae; Arabidopsis	sp|Q8L7G3|CRK7_ARATH^Q8L7G3^Q:1-132,H:509-646^45.65%ID^E:1e-36^RecName: Full=Cysteine-rich receptor-like protein kinase 7;^Eukaryota; Viridiplantae; Streptophyta; Embryophyta; Tracheophyta; Spermatophyta; Magnoliophyta; eudicotyledons; core eudicotyledons; rosids; malvids; Brassicales; Brassicaceae; Camelineae; Arabidopsis	PF07714.12^Pkinase_Tyr^Protein tyrosine kinase^3-98^E:9.7e-06	COG0515^Serine/threonine protein kinase	GO:0016021^cellular_component^integral to membrane`GO:0005524^molecular_function^ATP binding`GO:0004674^molecular_function^protein serine/threonine kinase activity	.	.	.
c30593_g1_i1	1.03783	2.71242	0.147901	.	.	.	.	.	.	.	.
c30946_g1_i1	0.000240601	2.00302	0	.	.	.	.	.	.	.	.
c31042_g1_i1	2.28323	6.635	1.03531	.	.	.	.	.	.	.	.
c31063_g1_i1	0.530447	9.13877	1.62692	sp|Q339N5|CSLH1_ORYSJ^Q339N5^Q:49-2310,H:3-750^67.99%ID^E:0^RecName: Full=Cellulose synthase-like protein H1;^Eukaryota; Viridiplantae; Streptophyta; Embryophyta; Tracheophyta; Spermatophyta; Magnoliophyta; Liliopsida; Poales; Poaceae; BEP clade; Ehrhartoideae; Oryzeae; Oryza	sp|Q339N5|CSLH1_ORYSJ^Q339N5^Q:3-752,H:7-750^69.02%ID^E:0^RecName: Full=Cellulose synthase-like protein H1;^Eukaryota; Viridiplantae; Streptophyta; Embryophyta; Tracheophyta; Spermatophyta; Magnoliophyta; Liliopsida; Poales; Poaceae; BEP clade; Ehrhartoideae; Oryzeae; Oryza	PF03552.9^Cellulose_synt^Cellulose synthase^91-386^E:3.5e-78`PF03552.9^Cellulose_synt^Cellulose synthase^393-746^E:9.3e-57	COG1215^Glycosyltransferases, probably involved in cell wall biogenesis	GO:0000139^cellular_component^Golgi membrane`GO:0016021^cellular_component^integral to membrane`GO:0016760^molecular_function^cellulose synthase (UDP-forming) activity`GO:0030244^biological_process^cellulose biosynthetic process	.	.	.
c31063_g1_i2	0.876391	15.3565	0.924384	sp|Q339N5|CSLH1_ORYSJ^Q339N5^Q:49-2310,H:3-750^67.99%ID^E:0^RecName: Full=Cellulose synthase-like protein H1;^Eukaryota; Viridiplantae; Streptophyta; Embryophyta; Tracheophyta; Spermatophyta; Magnoliophyta; Liliopsida; Poales; Poaceae; BEP clade; Ehrhartoideae; Oryzeae; Oryza	sp|Q339N5|CSLH1_ORYSJ^Q339N5^Q:3-752,H:7-750^69.02%ID^E:0^RecName: Full=Cellulose synthase-like protein H1;^Eukaryota; Viridiplantae; Streptophyta; Embryophyta; Tracheophyta; Spermatophyta; Magnoliophyta; Liliopsida; Poales; Poaceae; BEP clade; Ehrhartoideae; Oryzeae; Oryza	PF03552.9^Cellulose_synt^Cellulose synthase^91-386^E:3.5e-78`PF03552.9^Cellulose_synt^Cellulose synthase^393-746^E:8.8e-57	COG1215^Glycosyltransferases, probably involved in cell wall biogenesis	GO:0000139^cellular_component^Golgi membrane`GO:0016021^cellular_component^integral to membrane`GO:0016760^molecular_function^cellulose synthase (UDP-forming) activity`GO:0030244^biological_process^cellulose biosynthetic process	.	.	.
c31178_g1_i1	1.15315	2.42031	2.21852	.	.	.	.	.	.	.	.
c31252_g1_i1	0.322881	4.75717	0.961359	.	.	.	.	.	.	.	.
c31303_g1_i1	0.0922517	3.92258	0.110926	sp|Q8LEJ6|FLA11_ARATH^Q8LEJ6^Q:325-44,H:87-180^67.02%ID^E:2e-34^RecName: Full=Fasciclin-like arabinogalactan protein 11;^Eukaryota; Viridiplantae; Streptophyta; Embryophyta; Tracheophyta; Spermatophyta; Magnoliophyta; eudicotyledons; core eudicotyledons; rosids; malvids; Brassicales; Brassicaceae; Camelineae; Arabidopsis	sp|Q8LEJ6|FLA11_ARATH^Q8LEJ6^Q:2-109,H:87-195^66.06%ID^E:2e-40^RecName: Full=Fasciclin-like arabinogalactan protein 11;^Eukaryota; Viridiplantae; Streptophyta; Embryophyta; Tracheophyta; Spermatophyta; Magnoliophyta; eudicotyledons; core eudicotyledons; rosids; malvids; Brassicales; Brassicaceae; Camelineae; Arabidopsis	PF02469.17^Fasciclin^Fasciclin domain^4-96^E:1.2e-08	.	GO:0031225^cellular_component^anchored to membrane`GO:0005886^cellular_component^plasma membrane`GO:0009834^biological_process^secondary cell wall biogenesis	.	.	.
c31593_g1_i2	1.47603	3.33836	0.961359	.	.	.	.	.	.	.	.
c31731_g1_i1	0.184503	2.46204	1.44204	.	.	.	.	.	.	.	.
c31746_g1_i2	2.32935	5.091	3.88241	.	.	.	.	.	.	.	.
c31781_g1_i1	0.230629	2.87934	1.44204	.	.	.	.	.	.	.	.
c31861_g2_i1	0.345944	3.29663	1.47901	.	.	.	.	.	.	.	.
c31891_g1_i1	0.991705	2.33685	0.702532	.	.	.	.	.	.	.	.
c31921_g1_i1	0.853328	2.12821	1.47901	.	.	PF03763.8^Remorin_C^Remorin, C-terminal region^206-311^E:6.4e-20	.	.	.	.	.
c31948_g1_i1	2.58305	5.34138	3.69754	sp|Q6Z2X6|CAS_ORYSJ^Q6Z2X6^Q:2-124,H:715-755^70.73%ID^E:5e-12^RecName: Full=Cycloartenol synthase;^Eukaryota; Viridiplantae; Streptophyta; Embryophyta; Tracheophyta; Spermatophyta; Magnoliophyta; Liliopsida; Poales; Poaceae; BEP clade; Ehrhartoideae; Oryzeae; Oryza	.	.	.	.	K01853	map01110|Biosynthesis of secondary metabolites;map00100|Steroid biosynthesis;map01100|Metabolic pathways	.
c31952_g2_i2	1.15315	2.58723	1.36809	.	.	.	.	.	.	.	.
c32140_g1_i2	1.82197	4.50679	3.58661	.	.	.	.	.	.	.	.
c32141_g1_i1	1.49909	4.00604	0.665556	.	.	.	.	.	.	.	.
c32199_g1_i2	0.461258	2.33685	0.665556	.	.	.	.	.	.	.	.
c32235_g1_i1	1.10702	3.50528	0.665556	.	.	.	.	.	.	.	.
c32308_g1_i1	0.899454	2.00302	0.221852	sp|Q8LCE1|GLN12_ARATH^Q8LCE1^Q:308-207,H:298-331^94.12%ID^E:2e-14^RecName: Full=Glutamine synthetase cytosolic isozyme 1-2;^Eukaryota; Viridiplantae; Streptophyta; Embryophyta; Tracheophyta; Spermatophyta; Magnoliophyta; eudicotyledons; core eudicotyledons; rosids; malvids; Brassicales; Brassicaceae; Camelineae; Arabidopsis	.	.	COG0174^Glutamine synthetase	GO:0005737^cellular_component^cytoplasm`GO:0005524^molecular_function^ATP binding`GO:0004356^molecular_function^glutamate-ammonia ligase activity`GO:0006542^biological_process^glutamine biosynthetic process`GO:0009399^biological_process^nitrogen fixation	.	.	.
c32404_g1_i1	0.668825	2.29512	0.258827	.	.	.	.	.	.	.	.
c32565_g1_i2	1.93729	7.38613	1.10926	.	.	.	.	.	.	.	.
c32585_g2_i1	5.69654	11.8095	2.6992	.	.	.	.	.	.	.	.
c3264_g1_i1	0.645762	3.83912	0.295803	sp|Q9FKP1|CCX1_ARATH^Q9FKP1^Q:38-232,H:501-565^50.77%ID^E:2e-06^RecName: Full=Cation/calcium exchanger 1;^Eukaryota; Viridiplantae; Streptophyta; Embryophyta; Tracheophyta; Spermatophyta; Magnoliophyta; eudicotyledons; core eudicotyledons; rosids; malvids; Brassicales; Brassicaceae; Camelineae; Arabidopsis	.	.	.	GO:0016021^cellular_component^integral to membrane`GO:0005774^cellular_component^vacuolar membrane`GO:0015297^molecular_function^antiporter activity`GO:0006813^biological_process^potassium ion transport`GO:0006814^biological_process^sodium ion transport	.	.	.
c32697_g1_i1	1.10702	2.50377	1.58994	.	.	.	.	.	.	.	.
c32707_g1_i1	0.0461258	2.25339	1.18321	sp|P03905|NU4M_HUMAN^P03905^Q:573-1,H:257-447^91.62%ID^E:3e-76^RecName: Full=NADH-ubiquinone oxidoreductase chain 4;^Eukaryota; Metazoa; Chordata; Craniata; Vertebrata; Euteleostomi; Mammalia; Eutheria; Euarchontoglires; Primates; Haplorrhini; Catarrhini; Hominidae; Homo	.	.	COG1008^NADH:ubiquinone oxidoreductase subunit 4 (chain M)	GO:0016021^cellular_component^integral to membrane`GO:0005747^cellular_component^mitochondrial respiratory chain complex I`GO:0008137^molecular_function^NADH dehydrogenase (ubiquinone) activity`GO:0007568^biological_process^aging`GO:0021549^biological_process^cerebellum development`GO:0009790^biological_process^embryo development`GO:0006120^biological_process^mitochondrial electron transport, NAD…	K03881	map05012|Parkinson's disease;map00190|Oxidative phosphorylation;map01100|Metabolic pathways	.
c32733_g1_i1	0.207566	2.08648	0.184877	.	.	.	.	.	.	.	.
c32875_g1_i1	16.3516	50.2841	15.012	.	.	.	.	.	.	.	.
c32918_g1_i1	0.16144	2.83761	0.776482	sp|Q9STX2|VEP1_ARATH^Q9STX2^Q:174-1,H:2-60^66.1%ID^E:7e-18^RecName: Full=3-oxo-Delta(4,5)-steroid 5-beta-reductase;^Eukaryota; Viridiplantae; Streptophyta; Embryophyta; Tracheophyta; Spermatophyta; Magnoliophyta; eudicotyledons; core eudicotyledons; rosids; malvids; Brassicales; Brassicaceae; Camelineae; Arabidopsis	.	.	.	GO:0005829^cellular_component^cytosol`GO:0047787^molecular_function^delta4-3-oxosteroid 5beta-reductase activity`GO:0035671^molecular_function^enone reductase activity`GO:0000166^molecular_function^nucleotide binding`GO:0009611^biological_process^response to wounding`GO:0008202^biological_process^steroid metabolic process`GO:0010051^biological_process^xylem and phloem pattern formation	.	.	.
c32944_g1_i2	0.830265	2.12821	1.70087	.	.	.	.	.	.	.	.
c32961_g3_i1	0.71495	7.09402	0.665556	sp|Q9LHE3|ASPG2_ARATH^Q9LHE3^Q:1367-420,H:143-457^34.15%ID^E:4e-39^RecName: Full=Protein ASPARTIC PROTEASE IN GUARD CELL 2;^Eukaryota; Viridiplantae; Streptophyta; Embryophyta; Tracheophyta; Spermatophyta; Magnoliophyta; eudicotyledons; core eudicotyledons; rosids; malvids; Brassicales; Brassicaceae; Camelineae; Arabidopsis	sp|Q9LHE3|ASPG2_ARATH^Q9LHE3^Q:69-427,H:115-470^35.48%ID^E:1e-43^RecName: Full=Protein ASPARTIC PROTEASE IN GUARD CELL 2;^Eukaryota; Viridiplantae; Streptophyta; Embryophyta; Tracheophyta; Spermatophyta; Magnoliophyta; eudicotyledons; core eudicotyledons; rosids; malvids; Brassicales; Brassicaceae; Camelineae; Arabidopsis	PF00026.18^Asp^Eukaryotic aspartyl protease^142-333^E:2.5e-05	NOG261804^Retrotransposon protein	GO:0004190^molecular_function^aspartic-type endopeptidase activity`GO:0003677^molecular_function^DNA binding`GO:0006508^biological_process^proteolysis	.	.	.
c33004_g1_i1	0.276755	6.17597	1.51599	.	.	.	.	.	.	.	.
c33004_g1_i3	0.230629	3.96431	1.07229	.	.	.	.	.	.	.	.
c33054_g1_i1	0.830265	2.00302	1.81179	.	.	.	.	.	.	.	.
c3310_g1_i2	0.000240601	2.25339	0	sp|B3TPQ6|BCUSY_MAGGA^B3TPQ6^Q:786-112,H:324-548^36.12%ID^E:3e-45^RecName: Full=Beta-cubebene synthase;^Eukaryota; Viridiplantae; Streptophyta; Embryophyta; Tracheophyta; Spermatophyta; Magnoliophyta; magnoliids; Magnoliales; Magnoliaceae; Magnolia	sp|B3TPQ6|BCUSY_MAGGA^B3TPQ6^Q:5-148,H:406-548^35.17%ID^E:1e-26^RecName: Full=Beta-cubebene synthase;^Eukaryota; Viridiplantae; Streptophyta; Embryophyta; Tracheophyta; Spermatophyta; Magnoliophyta; magnoliids; Magnoliales; Magnoliaceae; Magnolia	PF03936.11^Terpene_synth_C^Terpene synthase family, metal binding domain^3-95^E:2.2e-15	.	GO:0000287^molecular_function^magnesium ion binding`GO:0010334^molecular_function^sesquiterpene synthase activity`GO:0045338^biological_process^farnesyl diphosphate metabolic process`GO:0051762^biological_process^sesquiterpene biosynthetic process`GO:0016114^biological_process^terpenoid biosynthetic process	.	.	.
c3328_g1_i1	2.39854	18.7783	0.0739507	sp|P22925|CHSD_PETHY^P22925^Q:2-232,H:176-252^58.97%ID^E:4e-25^RecName: Full=Chalcone synthase D;^Eukaryota; Viridiplantae; Streptophyta; Embryophyta; Tracheophyta; Spermatophyta; Magnoliophyta; eudicotyledons; core eudicotyledons; asterids; lamiids; Solanales; Solanaceae; Petunioideae; Petunia	.	.	.	GO:0016210^molecular_function^naringenin-chalcone synthase activity`GO:0009813^biological_process^flavonoid biosynthetic process	.	.	.
c33302_g1_i1	1.06089	2.92107	1.62692	sp|Q9CXF4|TBC15_MOUSE^Q9CXF4^Q:609-1,H:294-444^28.16%ID^E:1e-09^RecName: Full=TBC1 domain family member 15;^Eukaryota; Metazoa; Chordata; Craniata; Vertebrata; Euteleostomi; Mammalia; Eutheria; Euarchontoglires; Glires; Rodentia; Sciurognathi; Muroidea; Muridae; Murinae; Mus; Mus	sp|Q9CXF4|TBC15_MOUSE^Q9CXF4^Q:33-235,H:294-444^28.16%ID^E:5e-12^RecName: Full=TBC1 domain family member 15;^Eukaryota; Metazoa; Chordata; Craniata; Vertebrata; Euteleostomi; Mammalia; Eutheria; Euarchontoglires; Glires; Rodentia; Sciurognathi; Muroidea; Muridae; Murinae; Mus; Mus	PF00566.13^RabGAP-TBC^Rab-GTPase-TBC domain^168-235^E:6.5e-13	COG5210^GTPase-activating protein	GO:0005576^cellular_component^extracellular region`GO:0005739^cellular_component^mitochondrion`GO:0005097^molecular_function^Rab GTPase activator activity	.	.	.
c33316_g1_i1	0.738013	2.00302	0.48068	.	.	.	.	.	.	.	.
c33360_g1_i1	0.369007	2.21167	1.10926	sp|B3TPQ7|ATESY_MAGGA^B3TPQ7^Q:705-1,H:184-417^48.94%ID^E:6e-78^RecName: Full=Alpha-terpineol synthase, chloroplastic;^Eukaryota; Viridiplantae; Streptophyta; Embryophyta; Tracheophyta; Spermatophyta; Magnoliophyta; magnoliids; Magnoliales; Magnoliaceae; Magnolia`sp|B3TPQ7|ATESY_MAGGA^B3TPQ7^Q:1109-726,H:38-168^41.3%ID^E:6e-78^RecName: Full=Alpha-terpineol synthase, chloroplastic;^Eukaryota; Viri…	sp|Q6PWU2|ATESY_VITVI^Q6PWU2^Q:1-195,H:221-414^47.18%ID^E:2e-55^RecName: Full=(-)-alpha-terpineol synthase;^Eukaryota; Viridiplantae; Streptophyta; Embryophyta; Tracheophyta; Spermatophyta; Magnoliophyta; eudicotyledons; core eudicotyledons; rosids; Vitales; Vitaceae; Vitis	PF03936.11^Terpene_synth_C^Terpene synthase family, metal binding domain^45-194^E:4.9e-38	.	GO:0005829^cellular_component^cytosol`GO:0050552^molecular_function^(4S)-limonene synthase activity`GO:0034768^molecular_function^(E)-beta-ocimene synthase activity`GO:0034002^molecular_function^(R)-limonene synthase activity`GO:0052578^molecular_function^alpha-farnesene synthase activity`GO:0000287^molecular_function^magnesium ion binding`GO:0050551^molecular_function^myrcene synthase activity`G…	.	.	.
c33442_g1_i1	4.52033	11.6843	4.91772	sp|Q9C971|G3OX4_ARATH^Q9C971^Q:591-223,H:227-348^33.87%ID^E:2e-14^RecName: Full=Gibberellin 3-beta-dioxygenase 4;^Eukaryota; Viridiplantae; Streptophyta; Embryophyta; Tracheophyta; Spermatophyta; Magnoliophyta; eudicotyledons; core eudicotyledons; rosids; malvids; Brassicales; Brassicaceae; Camelineae; Arabidopsis	sp|O49561|G2OX8_ARATH^O49561^Q:1-120,H:215-325^34.17%ID^E:3e-15^RecName: Full=Gibberellin 2-beta-dioxygenase 8;^Eukaryota; Viridiplantae; Streptophyta; Embryophyta; Tracheophyta; Spermatophyta; Magnoliophyta; eudicotyledons; core eudicotyledons; rosids; malvids; Brassicales; Brassicaceae; Camelineae; Arabidopsis	PF03171.15^2OG-FeII_Oxy^2OG-Fe(II) oxygenase superfamily^1-77^E:1.9e-15	COG3491^Isopenicillin N synthase and related dioxygenases	GO:0052635^molecular_function^C-20 gibberellin 2-beta-dioxygenase activity`GO:0046872^molecular_function^metal ion binding`GO:0016702^molecular_function^oxidoreductase activity, acting on single donors with incorporation of molecular oxygen, incorporation of two atoms of oxygen`GO:0009686^biological_process^gibberellin biosynthetic process`GO:0009685^biological_process^gibberellin metabolic proce…	.	.	.
c33488_g1_i1	0.691888	2.21167	0.0739507	.	.	.	.	.	.	.	.
c33516_g1_i1	0.138378	2.33685	0.0369754	.	.	.	.	.	.	.	.
c33567_g1_i1	0.853328	2.08648	0.887409	.	.	.	.	.	.	.	.
c33670_g1_i2	0.530447	2.33685	1.62692	sp|P40880|CAHC_HORVU^P40880^Q:638-204,H:178-322^85.52%ID^E:3e-88^RecName: Full=Carbonic anhydrase, chloroplastic;^Eukaryota; Viridiplantae; Streptophyta; Embryophyta; Tracheophyta; Spermatophyta; Magnoliophyta; Liliopsida; Poales; Poaceae; BEP clade; Pooideae; Triticeae; Hordeum	sp|P40880|CAHC_HORVU^P40880^Q:1-145,H:178-322^85.52%ID^E:2e-89^RecName: Full=Carbonic anhydrase, chloroplastic;^Eukaryota; Viridiplantae; Streptophyta; Embryophyta; Tracheophyta; Spermatophyta; Magnoliophyta; Liliopsida; Poales; Poaceae; BEP clade; Pooideae; Triticeae; Hordeum	PF00484.14^Pro_CA^Carbonic anhydrase^2-141^E:8.6e-35	.	GO:0009570^cellular_component^chloroplast stroma`GO:0004089^molecular_function^carbonate dehydratase activity`GO:0008270^molecular_function^zinc ion binding`GO:0015976^biological_process^carbon utilization	.	.	.
c33694_g1_i1	1.91422	4.04776	3.32778	.	.	.	.	.	.	.	.
c33698_g1_i1	21.8175	44.1081	7.506	sp|Q17N71|CLU_AEDAE^Q17N71^Q:750-1523,H:295-544^24.91%ID^E:2e-07^RecName: Full=Clustered mitochondria protein homolog;^Eukaryota; Metazoa; Ecdysozoa; Arthropoda; Hexapoda; Insecta; Pterygota; Neoptera; Endopterygota; Diptera; Nematocera; Culicoidea; Culicidae; Culicinae; Aedini; Aedes; Stegomyia	sp|Q17N71|CLU_AEDAE^Q17N71^Q:44-301,H:295-544^25.09%ID^E:3e-09^RecName: Full=Clustered mitochondria protein homolog;^Eukaryota; Metazoa; Ecdysozoa; Arthropoda; Hexapoda; Insecta; Pterygota; Neoptera; Endopterygota; Diptera; Nematocera; Culicoidea; Culicidae; Culicinae; Aedini; Aedes; Stegomyia	.	COG0457^FOG: TPR repeat	GO:0005737^cellular_component^cytoplasm	.	.	.
c33743_g1_i1	1.29152	5.92559	1.99667	sp|Q5N806|CYT4_ORYSJ^Q5N806^Q:591-292,H:54-148^66%ID^E:9e-21^RecName: Full=Cysteine proteinase inhibitor 4;^Eukaryota; Viridiplantae; Streptophyta; Embryophyta; Tracheophyta; Spermatophyta; Magnoliophyta; Liliopsida; Poales; Poaceae; BEP clade; Ehrhartoideae; Oryzeae; Oryza	sp|Q5N806|CYT4_ORYSJ^Q5N806^Q:47-149,H:54-151^74.29%ID^E:7e-35^RecName: Full=Cysteine proteinase inhibitor 4;^Eukaryota; Viridiplantae; Streptophyta; Embryophyta; Tracheophyta; Spermatophyta; Magnoliophyta; Liliopsida; Poales; Poaceae; BEP clade; Ehrhartoideae; Oryzeae; Oryza	PF00031.16^Cystatin^Cystatin domain^53-114^E:2e-06	.	GO:0005576^cellular_component^extracellular region`GO:0004869^molecular_function^cysteine-type endopeptidase inhibitor activity`GO:0006952^biological_process^defense response	.	.	.
c33785_g1_i1	0.576573	2.79588	0.924384	sp|Q9LDT0|CRK30_ARATH^Q9LDT0^Q:221-3,H:541-614^43.24%ID^E:5e-16^RecName: Full=Putative cysteine-rich receptor-like protein kinase 30;^Eukaryota; Viridiplantae; Streptophyta; Embryophyta; Tracheophyta; Spermatophyta; Magnoliophyta; eudicotyledons; core eudicotyledons; rosids; malvids; Brassicales; Brassicaceae; Camelineae; Arabidopsis	.	.	COG0515^Serine/threonine protein kinase	GO:0016021^cellular_component^integral to membrane`GO:0005524^molecular_function^ATP binding`GO:0004674^molecular_function^protein serine/threonine kinase activity	.	.	.
c33912_g1_i1	0.184503	8.22072	1.58994	sp|Q38897|BEL1_ARATH^Q38897^Q:717-169,H:411-611^44.93%ID^E:7e-35^RecName: Full=Homeobox protein BEL1 homolog;^Eukaryota; Viridiplantae; Streptophyta; Embryophyta; Tracheophyta; Spermatophyta; Magnoliophyta; eudicotyledons; core eudicotyledons; rosids; malvids; Brassicales; Brassicaceae; Camelineae; Arabidopsis	sp|Q38897|BEL1_ARATH^Q38897^Q:1-183,H:411-611^44.93%ID^E:2e-35^RecName: Full=Homeobox protein BEL1 homolog;^Eukaryota; Viridiplantae; Streptophyta; Embryophyta; Tracheophyta; Spermatophyta; Magnoliophyta; eudicotyledons; core eudicotyledons; rosids; malvids; Brassicales; Brassicaceae; Camelineae; Arabidopsis	PF05920.6^Homeobox_KN^Homeobox KN domain^2-38^E:1.1e-13`PF00046.24^Homeobox^Homeobox domain^6-38^E:9.9e-06	.	GO:0005829^cellular_component^cytosol`GO:0005634^cellular_component^nucleus`GO:0009506^cellular_component^plasmodesma`GO:0043565^molecular_function^sequence-specific DNA binding`GO:0003700^molecular_function^sequence-specific DNA binding transcription factor activity`GO:0006351^biological_process^transcription, DNA-dependent	.	.	.
c33927_g1_i1	0.0461258	2.37858	0.406729	.	.	.	.	.	.	.	.
c33947_g1_i6	0.922517	2.25339	1.03531	.	.	.	.	.	.	.	.
c3407_g1_i1	0.322881	2.9628	0.406729	.	.	.	.	.	.	.	.
c34123_g2_i1	2.28323	8.01207	1.84877	.	.	.	.	.	.	.	.
c34156_g1_i1	0.461258	2.5455	1.99667	sp|Q39214|RPM1_ARATH^Q39214^Q:1495-869,H:580-776^28.91%ID^E:6e-07^RecName: Full=Disease resistance protein RPM1;^Eukaryota; Viridiplantae; Streptophyta; Embryophyta; Tracheophyta; Spermatophyta; Magnoliophyta; eudicotyledons; core eudicotyledons; rosids; malvids; Brassicales; Brassicaceae; Camelineae; Arabidopsis	sp|Q39214|RPM1_ARATH^Q39214^Q:1-289,H:522-792^27.65%ID^E:3e-12^RecName: Full=Disease resistance protein RPM1;^Eukaryota; Viridiplantae; Streptophyta; Embryophyta; Tracheophyta; Spermatophyta; Magnoliophyta; eudicotyledons; core eudicotyledons; rosids; malvids; Brassicales; Brassicaceae; Camelineae; Arabidopsis	PF13504.1^LRR_7^Leucine rich repeat^68-77^E:3500`PF00560.28^LRR_1^Leucine Rich Repeat^92-113^E:0.67`PF13504.1^LRR_7^Leucine rich repeat^92-107^E:14`PF13504.1^LRR_7^Leucine rich repeat^116-130^E:150`PF13504.1^LRR_7^Leucine rich repeat^199-205^E:9200`PF13504.1^LRR_7^Leucine rich repeat^277-289^E:410	COG4886^Leucine-rich repeat (LRR) protein	GO:0012505^cellular_component^endomembrane system`GO:0005886^cellular_component^plasma membrane`GO:0043531^molecular_function^ADP binding`GO:0005524^molecular_function^ATP binding`GO:0000166^molecular_function^nucleotide binding`GO:0009626^biological_process^plant-type hypersensitive response	K13457	map04626|Plant-pathogen interaction	.
c34172_g1_i1	0.645762	2.08648	0.184877	sp|Q9M0G7|PXL2_ARATH^Q9M0G7^Q:534-259,H:897-990^41.49%ID^E:4e-14^RecName: Full=Leucine-rich repeat receptor-like protein kinase PXL2;^Eukaryota; Viridiplantae; Streptophyta; Embryophyta; Tracheophyta; Spermatophyta; Magnoliophyta; eudicotyledons; core eudicotyledons; rosids; malvids; Brassicales; Brassicaceae; Camelineae; Arabidopsis	sp|Q9M0G7|PXL2_ARATH^Q9M0G7^Q:1-92,H:897-990^41.49%ID^E:3e-16^RecName: Full=Leucine-rich repeat receptor-like protein kinase PXL2;^Eukaryota; Viridiplantae; Streptophyta; Embryophyta; Tracheophyta; Spermatophyta; Magnoliophyta; eudicotyledons; core eudicotyledons; rosids; malvids; Brassicales; Brassicaceae; Camelineae; Arabidopsis	.	COG4886^Leucine-rich repeat (LRR) protein	GO:0016021^cellular_component^integral to membrane`GO:0005886^cellular_component^plasma membrane`GO:0005524^molecular_function^ATP binding`GO:0004674^molecular_function^protein serine/threonine kinase activity`GO:0030154^biological_process^cell differentiation`GO:0010067^biological_process^procambium histogenesis	.	.	.
c34195_g1_i1	0.000240601	2.50377	0	.	.	.	.	.	.	.	.
c34207_g1_i1	0.876391	4.00604	0.369754	sp|Q9ZAE9|ACBC_ACTS5^Q9ZAE9^Q:1298-588,H:154-388^37.39%ID^E:2e-37^RecName: Full=2-epi-5-epi-valiolone synthase;^Bacteria; Actinobacteria; Actinobacteridae; Actinomycetales; Micromonosporineae; Micromonosporaceae; Actinoplanes	sp|Q9ZAE9|ACBC_ACTS5^Q9ZAE9^Q:1-237,H:154-388^37.39%ID^E:2e-37^RecName: Full=2-epi-5-epi-valiolone synthase;^Bacteria; Actinobacteria; Actinobacteridae; Actinomycetales; Micromonosporineae; Micromonosporaceae; Actinoplanes	PF01761.15^DHQ_synthase^3-dehydroquinate synthase^3-187^E:9.3e-32	.	GO:0016829^molecular_function^lyase activity	K01735	map00400|Phenylalanine, tyrosine and tryptophan biosynthesis;map01110|Biosynthesis of secondary metabolites;map01230|Biosynthesis of amino acids;map01100|Metabolic pathways	.
c34258_g1_i1	0.000240601	4.84063	0.258827	.	.	.	.	.	.	.	.
c34287_g2_i1	0.94558	3.00453	0.924384	.	.	.	.	.	.	.	.
c3430_g1_i1	0.0922517	8.0538	0.591606	sp|Q8H0Q5|THNX_HORVU^Q8H0Q5^Q:19-420,H:4-134^51.11%ID^E:5e-34^RecName: Full=Probable leaf thionin;^Eukaryota; Viridiplantae; Streptophyta; Embryophyta; Tracheophyta; Spermatophyta; Magnoliophyta; Liliopsida; Poales; Poaceae; BEP clade; Pooideae; Triticeae; Hordeum	sp|Q8H0Q5|THNX_HORVU^Q8H0Q5^Q:7-142,H:4-136^53.28%ID^E:3e-42^RecName: Full=Probable leaf thionin;^Eukaryota; Viridiplantae; Streptophyta; Embryophyta; Tracheophyta; Spermatophyta; Magnoliophyta; Liliopsida; Poales; Poaceae; BEP clade; Pooideae; Triticeae; Hordeum	PF00321.12^Thionin^Plant thionin^36-80^E:1.4e-12	.	GO:0005576^cellular_component^extracellular region`GO:0006952^biological_process^defense response	.	.	.
c34312_g1_i1	0.461258	3.21317	1.10926	sp|P0C8Z7|GDL91_ARATH^P0C8Z7^Q:1001-285,H:139-382^38.93%ID^E:5e-51^RecName: Full=GDSL esterase/lipase At1g28640;^Eukaryota; Viridiplantae; Streptophyta; Embryophyta; Tracheophyta; Spermatophyta; Magnoliophyta; eudicotyledons; core eudicotyledons; rosids; malvids; Brassicales; Brassicaceae; Camelineae; Arabidopsis	sp|P0C8Z7|GDL91_ARATH^P0C8Z7^Q:2-240,H:139-382^38.93%ID^E:1e-57^RecName: Full=GDSL esterase/lipase At1g28640;^Eukaryota; Viridiplantae; Streptophyta; Embryophyta; Tracheophyta; Spermatophyta; Magnoliophyta; eudicotyledons; core eudicotyledons; rosids; malvids; Brassicales; Brassicaceae; Camelineae; Arabidopsis	PF00657.17^Lipase_GDSL^GDSL-like Lipase/Acylhydrolase^32-217^E:2.6e-18	COG3240^Phospholipase/lecithinase/hemolysin	GO:0005576^cellular_component^extracellular region`GO:0016788^molecular_function^hydrolase activity, acting on ester bonds`GO:0016042^biological_process^lipid catabolic process	.	.	.
c34316_g1_i1	0.0461258	18.2775	0.998335	sp|P45851|OXO2_HORVU^P45851^Q:615-493,H:180-220^100%ID^E:1e-17^RecName: Full=Oxalate oxidase 2;^Eukaryota; Viridiplantae; Streptophyta; Embryophyta; Tracheophyta; Spermatophyta; Magnoliophyta; Liliopsida; Poales; Poaceae; BEP clade; Pooideae; Triticeae; Hordeum	.	.	.	GO:0048046^cellular_component^apoplast`GO:0005618^cellular_component^cell wall`GO:0030145^molecular_function^manganese ion binding`GO:0045735^molecular_function^nutrient reservoir activity`GO:0050162^molecular_function^oxalate oxidase activity`GO:0006950^biological_process^response to stress	.	.	.
c34316_g2_i2	0.000240601	10.8914	0.628581	sp|P45850|OXO1_HORVU^P45850^Q:382-263,H:162-201^97.5%ID^E:4e-17^RecName: Full=Oxalate oxidase 1;^Eukaryota; Viridiplantae; Streptophyta; Embryophyta; Tracheophyta; Spermatophyta; Magnoliophyta; Liliopsida; Poales; Poaceae; BEP clade; Pooideae; Triticeae; Hordeum	.	.	.	GO:0048046^cellular_component^apoplast`GO:0005618^cellular_component^cell wall`GO:0030145^molecular_function^manganese ion binding`GO:0045735^molecular_function^nutrient reservoir activity`GO:0050162^molecular_function^oxalate oxidase activity`GO:0006950^biological_process^response to stress	.	.	.
c34426_g1_i1	0.415133	15.4817	0.443704	sp|P81713|IBB3_WHEAT^P81713^Q:201-374,H:6-67^58.06%ID^E:7e-16^RecName: Full=Bowman-Birk type trypsin inhibitor;^Eukaryota; Viridiplantae; Streptophyta; Embryophyta; Tracheophyta; Spermatophyta; Magnoliophyta; Liliopsida; Poales; Poaceae; BEP clade; Pooideae; Triticeae; Triticum	.	.	.	.	.	.	.
c34625_g1_i1	1.77584	3.92258	1.92272	.	.	.	.	.	.	.	.
c34663_g1_i2	0.253692	2.42031	0.887409	.	.	.	.	.	.	.	.
c34684_g1_i1	40.2679	159.949	71.8431	.	.	.	.	.	.	.	.
c34712_g1_i1	0.0230629	4.59025	0.0369754	.	.	.	.	.	.	.	.
c34846_g1_i2	0.39207	2.29512	0.55463	sp|Q66PF2|URT1_FRAAN^Q66PF2^Q:749-477,H:306-397^48.94%ID^E:4e-19^RecName: Full=Putative UDP-rhamnose:rhamnosyltransferase 1;^Eukaryota; Viridiplantae; Streptophyta; Embryophyta; Tracheophyta; Spermatophyta; Magnoliophyta; eudicotyledons; core eudicotyledons; rosids; fabids; Rosales; Rosaceae; Rosoideae; Potentilleae; Fragariinae; Fragaria	sp|Q5NTH0|UGAT_BELPE^Q5NTH0^Q:11-174,H:280-434^37.72%ID^E:1e-29^RecName: Full=Cyanidin-3-O-glucoside 2-O-glucuronosyltransferase;^Eukaryota; Viridiplantae; Streptophyta; Embryophyta; Tracheophyta; Spermatophyta; Magnoliophyta; eudicotyledons; core eudicotyledons; asterids; campanulids; Asterales; Asteraceae; Asteroideae; Astereae; Astereae incertae sedis; Bellis	PF00201.13^UDPGT^UDP-glucoronosyl and UDP-glucosyl transferase^46-136^E:8.1e-20`PF13528.1^Glyco_trans_1_3^Glycosyl transferase family 1^64-122^E:5.8e-06	.	GO:0005737^cellular_component^cytoplasm`GO:0016758^molecular_function^transferase activity, transferring hexosyl groups	.	.	.
c3485_g1_i1	1.56828	3.96431	1.70087	.	.	.	.	.	.	.	.
c34888_g2_i1	0.830265	28.4595	1.40506	.	.	.	.	.	.	.	.
c34899_g2_i1	0.322881	2.29512	1.40506	sp|Q940Z5|PMAT1_ARATH^Q940Z5^Q:9-371,H:330-449^36.59%ID^E:7e-13^RecName: Full=Phenolic glucoside malonyltransferase 1;^Eukaryota; Viridiplantae; Streptophyta; Embryophyta; Tracheophyta; Spermatophyta; Magnoliophyta; eudicotyledons; core eudicotyledons; rosids; malvids; Brassicales; Brassicaceae; Camelineae; Arabidopsis	sp|Q940Z5|PMAT1_ARATH^Q940Z5^Q:3-123,H:330-449^36.59%ID^E:7e-13^RecName: Full=Phenolic glucoside malonyltransferase 1;^Eukaryota; Viridiplantae; Streptophyta; Embryophyta; Tracheophyta; Spermatophyta; Magnoliophyta; eudicotyledons; core eudicotyledons; rosids; malvids; Brassicales; Brassicaceae; Camelineae; Arabidopsis	PF02458.10^Transferase^Transferase family^1-119^E:2.7e-08	NOG238314^Zinc finger, SWIM domain protein	GO:0005829^cellular_component^cytosol`GO:0050736^molecular_function^O-malonyltransferase activity`GO:0009636^biological_process^response to toxin	.	.	.
c34983_g1_i1	0.484321	3.54701	0.591606	.	.	.	.	.	.	.	.
c35076_g1_i2	0.784139	2.37858	0.443704	sp|Q9M156|U72B1_ARATH^Q9M156^Q:1-834,H:194-468^51.43%ID^E:1e-84^RecName: Full=UDP-glycosyltransferase 72B1;^Eukaryota; Viridiplantae; Streptophyta; Embryophyta; Tracheophyta; Spermatophyta; Magnoliophyta; eudicotyledons; core eudicotyledons; rosids; malvids; Brassicales; Brassicaceae; Camelineae; Arabidopsis	sp|Q9M156|U72B1_ARATH^Q9M156^Q:1-278,H:194-468^51.79%ID^E:2e-95^RecName: Full=UDP-glycosyltransferase 72B1;^Eukaryota; Viridiplantae; Streptophyta; Embryophyta; Tracheophyta; Spermatophyta; Magnoliophyta; eudicotyledons; core eudicotyledons; rosids; malvids; Brassicales; Brassicaceae; Camelineae; Arabidopsis	PF00201.13^UDPGT^UDP-glucoronosyl and UDP-glucosyl transferase^59-207^E:9.6e-27	.	GO:0050505^molecular_function^hydroquinone glucosyltransferase activity`GO:0035251^molecular_function^UDP-glucosyltransferase activity`GO:0009651^biological_process^response to salt stress`GO:0009636^biological_process^response to toxin`GO:0042178^biological_process^xenobiotic catabolic process	.	.	.
c35108_g1_i1	50.0696	106.202	21.002	.	.	.	.	.	.	.	.
c35116_g1_i2	0.138378	4.17295	0.295803	sp|Q688L5|GL51_ORYSJ^Q688L5^Q:61-654,H:19-225^69.57%ID^E:1e-85^RecName: Full=Germin-like protein 5-1;^Eukaryota; Viridiplantae; Streptophyta; Embryophyta; Tracheophyta; Spermatophyta; Magnoliophyta; Liliopsida; Poales; Poaceae; BEP clade; Ehrhartoideae; Oryzeae; Oryza	sp|Q688L5|GL51_ORYSJ^Q688L5^Q:4-218,H:2-225^67.86%ID^E:9e-99^RecName: Full=Germin-like protein 5-1;^Eukaryota; Viridiplantae; Streptophyta; Embryophyta; Tracheophyta; Spermatophyta; Magnoliophyta; Liliopsida; Poales; Poaceae; BEP clade; Ehrhartoideae; Oryzeae; Oryza	PF00190.17^Cupin_1^Cupin^87-204^E:1.4e-22`PF07883.6^Cupin_2^Cupin domain^100-173^E:1.5e-11	.	GO:0048046^cellular_component^apoplast`GO:0030145^molecular_function^manganese ion binding`GO:0045735^molecular_function^nutrient reservoir activity	.	.	.
c35194_g1_i1	1.52215	4.04776	1.55296	sp|Q9XF89|CB5_ARATH^Q9XF89^Q:360-220,H:222-268^70.21%ID^E:3e-15^RecName: Full=Chlorophyll a-b binding protein CP26, chloroplastic;^Eukaryota; Viridiplantae; Streptophyta; Embryophyta; Tracheophyta; Spermatophyta; Magnoliophyta; eudicotyledons; core eudicotyledons; rosids; malvids; Brassicales; Brassicaceae; Camelineae; Arabidopsis	.	.	.	GO:0016021^cellular_component^integral to membrane`GO:0009522^cellular_component^photosystem I`GO:0009783^cellular_component^photosystem II antenna complex`GO:0010287^cellular_component^plastoglobule`GO:0009517^cellular_component^PSII associated light-harvesting complex II`GO:0016168^molecular_function^chlorophyll binding`GO:0046872^molecular_function^metal ion binding`GO:0010196^biological_proce…	K08916	map00196|Photosynthesis - antenna proteins;map01100|Metabolic pathways	.
c35194_g1_i2	1.03783	3.50528	0.295803	sp|Q9XF89|CB5_ARATH^Q9XF89^Q:255-115,H:222-268^70.21%ID^E:1e-15^RecName: Full=Chlorophyll a-b binding protein CP26, chloroplastic;^Eukaryota; Viridiplantae; Streptophyta; Embryophyta; Tracheophyta; Spermatophyta; Magnoliophyta; eudicotyledons; core eudicotyledons; rosids; malvids; Brassicales; Brassicaceae; Camelineae; Arabidopsis	.	.	.	GO:0016021^cellular_component^integral to membrane`GO:0009522^cellular_component^photosystem I`GO:0009783^cellular_component^photosystem II antenna complex`GO:0010287^cellular_component^plastoglobule`GO:0009517^cellular_component^PSII associated light-harvesting complex II`GO:0016168^molecular_function^chlorophyll binding`GO:0046872^molecular_function^metal ion binding`GO:0010196^biological_proce…	K08916	map00196|Photosynthesis - antenna proteins;map01100|Metabolic pathways	.
c35299_g1_i1	0.415133	2.08648	0.221852	sp|Q9CA64|BH135_ARATH^Q9CA64^Q:613-383,H:17-91^50.65%ID^E:1e-14^RecName: Full=Transcription factor bHLH135;^Eukaryota; Viridiplantae; Streptophyta; Embryophyta; Tracheophyta; Spermatophyta; Magnoliophyta; eudicotyledons; core eudicotyledons; rosids; malvids; Brassicales; Brassicaceae; Camelineae; Arabidopsis	.	.	.	GO:0005737^cellular_component^cytoplasm`GO:0005739^cellular_component^mitochondrion`GO:0005634^cellular_component^nucleus`GO:0009536^cellular_component^plastid`GO:0003677^molecular_function^DNA binding`GO:0003700^molecular_function^sequence-specific DNA binding transcription factor activity`GO:0009742^biological_process^brassinosteroid mediated signaling pathway`GO:0010086^biological_process^embr…	.	.	.
c35368_g1_i1	1.36071	2.75415	1.70087	sp|Q9LSA6|PUB29_ARATH^Q9LSA6^Q:282-67,H:10-81^75%ID^E:2e-32^RecName: Full=U-box domain-containing protein 29;^Eukaryota; Viridiplantae; Streptophyta; Embryophyta; Tracheophyta; Spermatophyta; Magnoliophyta; eudicotyledons; core eudicotyledons; rosids; malvids; Brassicales; Brassicaceae; Camelineae; Arabidopsis	sp|Q9LSA6|PUB29_ARATH^Q9LSA6^Q:30-101,H:10-81^75%ID^E:3e-32^RecName: Full=U-box domain-containing protein 29;^Eukaryota; Viridiplantae; Streptophyta; Embryophyta; Tracheophyta; Spermatophyta; Magnoliophyta; eudicotyledons; core eudicotyledons; rosids; malvids; Brassicales; Brassicaceae; Camelineae; Arabidopsis	PF04564.10^U-box^U-box domain^32-101^E:2e-20	.	GO:0009506^cellular_component^plasmodesma`GO:0000151^cellular_component^ubiquitin ligase complex`GO:0004842^molecular_function^ubiquitin-protein ligase activity`GO:0010200^biological_process^response to chitin	.	.	.
c35450_g1_i1	0.0691888	2.25339	0.665556	sp|P32937|PR1A_HORVU^P32937^Q:516-259,H:86-173^90.91%ID^E:2e-50^RecName: Full=Pathogenesis-related protein 1A/1B;^Eukaryota; Viridiplantae; Streptophyta; Embryophyta; Tracheophyta; Spermatophyta; Magnoliophyta; Liliopsida; Poales; Poaceae; BEP clade; Pooideae; Triticeae; Hordeum	.	.	.	GO:0006952^biological_process^defense response`GO:0009607^biological_process^response to biotic stimulus	.	.	.
c35458_g2_i1	1.08396	2.37858	0.221852	sp|Q10S70|EXLA1_ORYSJ^Q10S70^Q:2-88,H:251-279^86.21%ID^E:9e-10^RecName: Full=Expansin-like A1;^Eukaryota; Viridiplantae; Streptophyta; Embryophyta; Tracheophyta; Spermatophyta; Magnoliophyta; Liliopsida; Poales; Poaceae; BEP clade; Ehrhartoideae; Oryzeae; Oryza	.	.	.	GO:0005576^cellular_component^extracellular region`GO:0016020^cellular_component^membrane`GO:0009505^cellular_component^plant-type cell wall	.	.	.
c35495_g1_i1	0.0461258	3.17144	0.702532	.	.	.	.	.	.	.	.
c35495_g1_i2	0.55351	6.96883	1.07229	.	.	.	.	.	.	.	.
c35547_g1_i1	0.000240601	10.3489	0.55463	sp|P14897|ELI9_HORVU^P14897^Q:249-1,H:11-101^80.22%ID^E:4e-41^RecName: Full=Low molecular mass early light-inducible protein HV90, chloroplastic;^Eukaryota; Viridiplantae; Streptophyta; Embryophyta; Tracheophyta; Spermatophyta; Magnoliophyta; Liliopsida; Poales; Poaceae; BEP clade; Pooideae; Triticeae; Hordeum	.	.	.	GO:0031969^cellular_component^chloroplast membrane`GO:0016021^cellular_component^integral to membrane	.	.	.
c35565_g1_i1	0.0922517	4.63198	0.110926	.	.	.	.	.	.	.	.
c35576_g1_i1	24.3083	48.6566	20.8911	.	.	.	.	.	.	.	.
c35639_g1_i1	5.07384	25.1629	6.54464	.	.	.	.	.	.	.	.
c35753_g1_i1	0.71495	2.42031	0.591606	sp|Q9LP24|Y1571_ARATH^Q9LP24^Q:6-707,H:107-363^40.47%ID^E:3e-45^RecName: Full=Probable leucine-rich repeat receptor-like protein kinase At1g35710;^Eukaryota; Viridiplantae; Streptophyta; Embryophyta; Tracheophyta; Spermatophyta; Magnoliophyta; eudicotyledons; core eudicotyledons; rosids; malvids; Brassicales; Brassicaceae; Camelineae; Arabidopsis`sp|Q9LP24|Y1571_ARATH^Q9LP24^Q:6-725,H:203-465^40.…	sp|Q42371|ERECT_ARATH^Q42371^Q:2-160,H:288-445^42.77%ID^E:4e-29^RecName: Full=LRR receptor-like serine/threonine-protein kinase ERECTA;^Eukaryota; Viridiplantae; Streptophyta; Embryophyta; Tracheophyta; Spermatophyta; Magnoliophyta; eudicotyledons; core eudicotyledons; rosids; malvids; Brassicales; Brassicaceae; Camelineae; Arabidopsis`sp|Q42371|ERECT_ARATH^Q42371^Q:2-159,H:193-348^39.24%ID^E:3e-…	PF13504.1^LRR_7^Leucine rich repeat^2-10^E:3200`PF13504.1^LRR_7^Leucine rich repeat^23-35^E:120`PF13504.1^LRR_7^Leucine rich repeat^52-59^E:3900`PF13504.1^LRR_7^Leucine rich repeat^71-83^E:380`PF00560.28^LRR_1^Leucine Rich Repeat^119-141^E:0.14`PF13504.1^LRR_7^Leucine rich repeat^119-135^E:41`PF13504.1^LRR_7^Leucine rich repeat^143-156^E:5	COG0515^Serine/threonine protein kinase	GO:0016021^cellular_component^integral to membrane`GO:0005739^cellular_component^mitochondrion`GO:0005524^molecular_function^ATP binding`GO:0004674^molecular_function^protein serine/threonine kinase activity`GO:0019199^molecular_function^transmembrane receptor protein kinase activity`GO:0042742^biological_process^defense response to bacterium`GO:0050832^biological_process^defense response to fung…	.	.	.
c35970_g1_i1	1.47603	5.63349	2.47735	.	.	.	.	.	.	.	.
c35979_g1_i1	3.41331	8.13726	2.62525	.	.	.	.	.	.	.	.
c36014_g1_i1	1.93729	4.67371	0.776482	sp|Q9LXG8|WRK72_ARATH^Q9LXG8^Q:1-156,H:231-282^96.15%ID^E:8e-29^RecName: Full=Probable WRKY transcription factor 72;^Eukaryota; Viridiplantae; Streptophyta; Embryophyta; Tracheophyta; Spermatophyta; Magnoliophyta; eudicotyledons; core eudicotyledons; rosids; malvids; Brassicales; Brassicaceae; Camelineae; Arabidopsis	sp|Q9LXG8|WRK72_ARATH^Q9LXG8^Q:1-237,H:231-464^40.5%ID^E:1e-45^RecName: Full=Probable WRKY transcription factor 72;^Eukaryota; Viridiplantae; Streptophyta; Embryophyta; Tracheophyta; Spermatophyta; Magnoliophyta; eudicotyledons; core eudicotyledons; rosids; malvids; Brassicales; Brassicaceae; Camelineae; Arabidopsis	PF03106.10^WRKY^WRKY DNA -binding domain^1-55^E:5.8e-25	.	GO:0005634^cellular_component^nucleus`GO:0043565^molecular_function^sequence-specific DNA binding`GO:0003700^molecular_function^sequence-specific DNA binding transcription factor activity`GO:0006952^biological_process^defense response`GO:0006351^biological_process^transcription, DNA-dependent	.	.	.
c36095_g1_i2	1.08396	2.5455	0.591606	.	.	.	.	.	.	.	.
c36102_g1_i1	0.71495	2.16994	0.0739507	.	.	.	.	.	.	.	.
c36207_g1_i1	0.0922517	2.08648	0.147901	.	.	.	.	.	.	.	.
c36299_g1_i1	4.42808	16.4414	4.84377	sp|Q8GSM7|HST_TOBAC^Q8GSM7^Q:1487-336,H:3-391^38.94%ID^E:2e-69^RecName: Full=Shikimate O-hydroxycinnamoyltransferase;^Eukaryota; Viridiplantae; Streptophyta; Embryophyta; Tracheophyta; Spermatophyta; Magnoliophyta; eudicotyledons; core eudicotyledons; asterids; lamiids; Solanales; Solanaceae; Nicotianoideae; Nicotianeae; Nicotiana	sp|Q8GSM7|HST_TOBAC^Q8GSM7^Q:7-430,H:3-433^37.25%ID^E:1e-80^RecName: Full=Shikimate O-hydroxycinnamoyltransferase;^Eukaryota; Viridiplantae; Streptophyta; Embryophyta; Tracheophyta; Spermatophyta; Magnoliophyta; eudicotyledons; core eudicotyledons; asterids; lamiids; Solanales; Solanaceae; Nicotianoideae; Nicotianeae; Nicotiana	PF02458.10^Transferase^Transferase family^7-415^E:1.5e-83	.	GO:0047172^molecular_function^shikimate O-hydroxycinnamoyltransferase activity	.	.	.
c36311_g1_i1	1.13008	2.9628	0.850433	.	.	.	.	.	.	.	.
c36334_g1_i1	1.77584	3.75566	2.36642	sp|O22494|GSHB_SOLLC^O22494^Q:389-264,H:504-545^83.33%ID^E:1e-14^RecName: Full=Glutathione synthetase, chloroplastic;^Eukaryota; Viridiplantae; Streptophyta; Embryophyta; Tracheophyta; Spermatophyta; Magnoliophyta; eudicotyledons; core eudicotyledons; asterids; lamiids; Solanales; Solanaceae; Solanoideae; Solaneae; Solanum; Lycopersicon	.	.	.	GO:0009507^cellular_component^chloroplast`GO:0005524^molecular_function^ATP binding`GO:0043295^molecular_function^glutathione binding`GO:0004363^molecular_function^glutathione synthase activity`GO:0000287^molecular_function^magnesium ion binding`GO:0042803^molecular_function^protein homodimerization activity	K01920	map00480|Glutathione metabolism;map01100|Metabolic pathways	.
c36334_g1_i2	0.830265	2.25339	1.22019	sp|O22494|GSHB_SOLLC^O22494^Q:464-339,H:504-545^83.33%ID^E:2e-14^RecName: Full=Glutathione synthetase, chloroplastic;^Eukaryota; Viridiplantae; Streptophyta; Embryophyta; Tracheophyta; Spermatophyta; Magnoliophyta; eudicotyledons; core eudicotyledons; asterids; lamiids; Solanales; Solanaceae; Solanoideae; Solaneae; Solanum; Lycopersicon	.	.	.	GO:0009507^cellular_component^chloroplast`GO:0005524^molecular_function^ATP binding`GO:0043295^molecular_function^glutathione binding`GO:0004363^molecular_function^glutathione synthase activity`GO:0000287^molecular_function^magnesium ion binding`GO:0042803^molecular_function^protein homodimerization activity	K01920	map00480|Glutathione metabolism;map01100|Metabolic pathways	.
c36482_g1_i1	1.17621	2.37858	0.221852	.	.	.	.	.	.	.	.
c36537_g1_i1	0.184503	2.25339	0.147901	.	.	.	.	.	.	.	.
c36544_g1_i2	1.29152	3.21317	1.88574	.	.	.	.	.	.	.	.
c36570_g1_i1	2.69836	5.46657	3.14291	.	.	.	.	.	.	.	.
c36579_g1_i1	0.0922517	2.12821	0.147901	.	.	.	.	.	.	.	.
c36603_g1_i1	0.415133	2.12821	0.369754	sp|Q39613|CYPH_CATRO^Q39613^Q:3-170,H:117-172^75%ID^E:4e-21^RecName: Full=Peptidyl-prolyl cis-trans isomerase;^Eukaryota; Viridiplantae; Streptophyta; Embryophyta; Tracheophyta; Spermatophyta; Magnoliophyta; eudicotyledons; core eudicotyledons; asterids; lamiids; Gentianales; Apocynaceae; Rauvolfioideae; Vinceae; Catharanthus	.	.	.	GO:0005737^cellular_component^cytoplasm`GO:0042277^molecular_function^peptide binding`GO:0003755^molecular_function^peptidyl-prolyl cis-trans isomerase activity`GO:0006457^biological_process^protein folding`GO:0000413^biological_process^protein peptidyl-prolyl isomerization	.	.	.
c36603_g1_i2	2.02954	4.08949	1.07229	sp|Q39613|CYPH_CATRO^Q39613^Q:3-167,H:117-171^76.36%ID^E:7e-21^RecName: Full=Peptidyl-prolyl cis-trans isomerase;^Eukaryota; Viridiplantae; Streptophyta; Embryophyta; Tracheophyta; Spermatophyta; Magnoliophyta; eudicotyledons; core eudicotyledons; asterids; lamiids; Gentianales; Apocynaceae; Rauvolfioideae; Vinceae; Catharanthus	.	.	.	GO:0005737^cellular_component^cytoplasm`GO:0042277^molecular_function^peptide binding`GO:0003755^molecular_function^peptidyl-prolyl cis-trans isomerase activity`GO:0006457^biological_process^protein folding`GO:0000413^biological_process^protein peptidyl-prolyl isomerization	.	.	.
c36615_g2_i1	0.39207	12.5606	1.73784	.	.	.	.	.	.	.	.
c36708_g1_i1	0.0691888	4.46506	0.48068	.	.	.	.	.	.	.	.
c36712_g1_i1	0.899454	2.12821	0.184877	.	.	.	.	.	.	.	.
c36713_g1_i1	0.991705	2.21167	0.665556	.	.	.	.	.	.	.	.
c36779_g1_i1	0.253692	2.08648	0.628581	.	.	.	.	.	.	.	.
c36779_g3_i1	0.876391	3.08799	1.77482	.	.	.	.	.	.	.	.
c36862_g1_i1	0.807202	2.9628	0.110926	.	.	.	.	.	.	.	.
c37014_g1_i1	0.784139	2.42031	0.221852	sp|Q9STQ6|SOT3_ARATH^Q9STQ6^Q:2-298,H:204-303^46%ID^E:2e-26^RecName: Full=Cytosolic sulfotransferase 3;^Eukaryota; Viridiplantae; Streptophyta; Embryophyta; Tracheophyta; Spermatophyta; Magnoliophyta; eudicotyledons; core eudicotyledons; rosids; malvids; Brassicales; Brassicaceae; Camelineae; Arabidopsis	sp|Q9STQ6|SOT3_ARATH^Q9STQ6^Q:1-99,H:204-303^46%ID^E:6e-28^RecName: Full=Cytosolic sulfotransferase 3;^Eukaryota; Viridiplantae; Streptophyta; Embryophyta; Tracheophyta; Spermatophyta; Magnoliophyta; eudicotyledons; core eudicotyledons; rosids; malvids; Brassicales; Brassicaceae; Camelineae; Arabidopsis	PF00685.22^Sulfotransfer_1^Sulfotransferase domain^1-101^E:4.5e-25	.	GO:0005737^cellular_component^cytoplasm`GO:0008146^molecular_function^sulfotransferase activity	.	.	.
c37018_g1_i1	0.0461258	2.12821	0.628581	.	.	.	.	.	.	.	.
c37019_g1_i1	1.01477	2.08648	0.48068	sp|Q9FFS3|WRK24_ARATH^Q9FFS3^Q:1-210,H:107-176^82.86%ID^E:3e-36^RecName: Full=Probable WRKY transcription factor 24;^Eukaryota; Viridiplantae; Streptophyta; Embryophyta; Tracheophyta; Spermatophyta; Magnoliophyta; eudicotyledons; core eudicotyledons; rosids; malvids; Brassicales; Brassicaceae; Camelineae; Arabidopsis	.	.	.	GO:0005634^cellular_component^nucleus`GO:0043565^molecular_function^sequence-specific DNA binding`GO:0003700^molecular_function^sequence-specific DNA binding transcription factor activity`GO:0006351^biological_process^transcription, DNA-dependent	.	.	.
c37041_g2_i1	0.576573	2.46204	0.295803	sp|Q67UW5|GUN5_ORYSJ^Q67UW5^Q:461-3,H:307-453^65.36%ID^E:4e-59^RecName: Full=Endoglucanase 5;^Eukaryota; Viridiplantae; Streptophyta; Embryophyta; Tracheophyta; Spermatophyta; Magnoliophyta; Liliopsida; Poales; Poaceae; BEP clade; Ehrhartoideae; Oryzeae; Oryza	sp|Q67UW5|GUN5_ORYSJ^Q67UW5^Q:1-169,H:291-453^66.27%ID^E:3e-67^RecName: Full=Endoglucanase 5;^Eukaryota; Viridiplantae; Streptophyta; Embryophyta; Tracheophyta; Spermatophyta; Magnoliophyta; Liliopsida; Poales; Poaceae; BEP clade; Ehrhartoideae; Oryzeae; Oryza	PF00759.14^Glyco_hydro_9^Glycosyl hydrolase family 9^11-157^E:5.5e-26	euNOG00265^Hydrolase, hydrolyzing O-glycosyl compounds	GO:0005576^cellular_component^extracellular region`GO:0008810^molecular_function^cellulase activity`GO:0030245^biological_process^cellulose catabolic process	.	.	.
c37081_g1_i1	0.461258	2.33685	1.18321	.	.	.	.	.	.	.	.
c37176_g2_i3	1.13008	2.75415	0.739507	.	.	.	.	.	.	.	.
c37179_g1_i1	0.000240601	2.79588	0.443704	.	.	.	.	.	.	.	.
c37187_g1_i1	2.97512	5.96732	3.91939	.	.	.	.	.	.	.	.
c37231_g1_i1	0.322881	2.79588	0.443704	.	.	.	.	.	.	.	.
c37231_g1_i2	6.45762	40.3942	10.464	.	.	.	.	.	.	.	.
c37377_g1_i1	1.6144	3.2549	1.95969	.	.	.	.	.	.	.	.
c37415_g1_i1	1.22233	2.67069	2.07062	.	.	.	.	.	.	.	.
c37419_g1_i1	3.80538	16.6084	6.80347	sp|Q9LM15|RA213_ARATH^Q9LM15^Q:2-214,H:95-166^68.06%ID^E:4e-16^RecName: Full=Ethylene-responsive transcription factor RAP2-13;^Eukaryota; Viridiplantae; Streptophyta; Embryophyta; Tracheophyta; Spermatophyta; Magnoliophyta; eudicotyledons; core eudicotyledons; rosids; malvids; Brassicales; Brassicaceae; Camelineae; Arabidopsis	.	.	.	GO:0005634^cellular_component^nucleus`GO:0043565^molecular_function^sequence-specific DNA binding`GO:0003700^molecular_function^sequence-specific DNA binding transcription factor activity`GO:0009873^biological_process^ethylene mediated signaling pathway`GO:0009409^biological_process^response to cold`GO:0006970^biological_process^response to osmotic stress`GO:0009414^biological_process^response to…	.	.	.
c37441_g1_i1	7.05725	28.7934	10.3161	.	.	PF05562.6^WCOR413^Cold acclimation protein WCOR413^1-115^E:5.1e-52	.	.	.	.	.
c37463_g1_i1	3.02124	8.01207	0.850433	.	.	.	.	.	.	.	.
c37545_g1_i1	2.2371	8.01207	0.406729	sp|Q9AR74|TCMO_RUTGR^Q9AR74^Q:210-4,H:299-367^75.36%ID^E:1e-27^RecName: Full=Trans-cinnamate 4-monooxygenase;^Eukaryota; Viridiplantae; Streptophyta; Embryophyta; Tracheophyta; Spermatophyta; Magnoliophyta; eudicotyledons; core eudicotyledons; rosids; malvids; Sapindales; Rutaceae; Ruta	.	.	.	GO:0009055^molecular_function^electron carrier activity`GO:0020037^molecular_function^heme binding`GO:0005506^molecular_function^iron ion binding`GO:0016710^molecular_function^trans-cinnamate 4-monooxygenase activity	.	.	.
c37551_g1_i1	2.79061	5.75868	2.66223	sp|B5WWZ9|FAO2_LOTJA^B5WWZ9^Q:4-279,H:551-642^65.22%ID^E:2e-34^RecName: Full=Long-chain-alcohol oxidase FAO2;^Eukaryota; Viridiplantae; Streptophyta; Embryophyta; Tracheophyta; Spermatophyta; Magnoliophyta; eudicotyledons; core eudicotyledons; rosids; fabids; Fabales; Fabaceae; Papilionoideae; Loteae; Lotus	.	.	.	GO:0016021^cellular_component^integral to membrane`GO:0050660^molecular_function^flavin adenine dinucleotide binding`GO:0046577^molecular_function^long-chain-alcohol oxidase activity	.	.	.
c37555_g1_i1	0.922517	2.29512	1.92272	sp|A2YBX5|G11A_ORYSI^A2YBX5^Q:2-1018,H:252-589^92.33%ID^E:0^RecName: Full=Protein kinase G11A;^Eukaryota; Viridiplantae; Streptophyta; Embryophyta; Tracheophyta; Spermatophyta; Magnoliophyta; Liliopsida; Poales; Poaceae; BEP clade; Ehrhartoideae; Oryzeae; Oryza	sp|A2YBX5|G11A_ORYSI^A2YBX5^Q:1-339,H:252-589^92.33%ID^E:0^RecName: Full=Protein kinase G11A;^Eukaryota; Viridiplantae; Streptophyta; Embryophyta; Tracheophyta; Spermatophyta; Magnoliophyta; Liliopsida; Poales; Poaceae; BEP clade; Ehrhartoideae; Oryzeae; Oryza	PF00069.20^Pkinase^Protein kinase domain^1-103^E:2.8e-25`PF07714.12^Pkinase_Tyr^Protein tyrosine kinase^3-94^E:7.8e-13`PF13885.1^Keratin_B2_2^Keratin, high sulfur B2 protein^115-141^E:0.063`PF00069.20^Pkinase^Protein kinase domain^175-282^E:5.7e-21`PF07714.12^Pkinase_Tyr^Protein tyrosine kinase^186-267^E:2.5e-06	COG0515^Serine/threonine protein kinase	GO:0005737^cellular_component^cytoplasm`GO:0005730^cellular_component^nucleolus`GO:0005524^molecular_function^ATP binding`GO:0004674^molecular_function^protein serine/threonine kinase activity	.	.	.
c37558_g2_i1	4.03601	9.43087	6.69254	.	.	.	.	.	.	.	.
c37567_g1_i1	0.71495	2.00302	0.184877	sp|P09444|LEA34_GOSHI^P09444^Q:738-223,H:68-238^48.26%ID^E:3e-23^RecName: Full=Late embryogenesis abundant protein D-34;^Eukaryota; Viridiplantae; Streptophyta; Embryophyta; Tracheophyta; Spermatophyta; Magnoliophyta; eudicotyledons; core eudicotyledons; rosids; malvids; Malvales; Malvaceae; Malvoideae; Gossypium	sp|P09444|LEA34_GOSHI^P09444^Q:3-195,H:70-261^48.19%ID^E:1e-40^RecName: Full=Late embryogenesis abundant protein D-34;^Eukaryota; Viridiplantae; Streptophyta; Embryophyta; Tracheophyta; Spermatophyta; Magnoliophyta; eudicotyledons; core eudicotyledons; rosids; malvids; Malvales; Malvaceae; Malvoideae; Gossypium	PF04927.7^SMP^Seed maturation protein^71-132^E:4e-18`PF04927.7^SMP^Seed maturation protein^136-197^E:1.5e-16	.	.	.	.	.
c37607_g1_i1	0.0461258	4.00604	0.406729	sp|Q9SRQ1|C89A9_ARATH^Q9SRQ1^Q:128-763,H:296-509^40.18%ID^E:1e-42^RecName: Full=Cytochrome P450 89A9;^Eukaryota; Viridiplantae; Streptophyta; Embryophyta; Tracheophyta; Spermatophyta; Magnoliophyta; eudicotyledons; core eudicotyledons; rosids; malvids; Brassicales; Brassicaceae; Camelineae; Arabidopsis	sp|Q9SRQ1|C89A9_ARATH^Q9SRQ1^Q:4-254,H:249-509^38.01%ID^E:4e-52^RecName: Full=Cytochrome P450 89A9;^Eukaryota; Viridiplantae; Streptophyta; Embryophyta; Tracheophyta; Spermatophyta; Magnoliophyta; eudicotyledons; core eudicotyledons; rosids; malvids; Brassicales; Brassicaceae; Camelineae; Arabidopsis	PF00067.17^p450^Cytochrome P450^12-237^E:1.1e-47	.	GO:0005789^cellular_component^endoplasmic reticulum membrane`GO:0016021^cellular_component^integral to membrane`GO:0009055^molecular_function^electron carrier activity`GO:0020037^molecular_function^heme binding`GO:0005506^molecular_function^iron ion binding`GO:0004497^molecular_function^monooxygenase activity`GO:0016705^molecular_function^oxidoreductase activity, acting on paired donors, with inc…	.	.	.
c37617_g2_i1	1.56828	5.17446	2.29247	.	.	.	.	.	.	.	.
c37661_g1_i1	2.81368	8.67974	2.58827	sp|Q9ZVX4|U90A1_ARATH^Q9ZVX4^Q:82-867,H:215-475^41.35%ID^E:2e-44^RecName: Full=UDP-glycosyltransferase 90A1;^Eukaryota; Viridiplantae; Streptophyta; Embryophyta; Tracheophyta; Spermatophyta; Magnoliophyta; eudicotyledons; core eudicotyledons; rosids; malvids; Brassicales; Brassicaceae; Camelineae; Arabidopsis	sp|Q9ZVX4|U90A1_ARATH^Q9ZVX4^Q:11-289,H:198-475^42.05%ID^E:5e-58^RecName: Full=UDP-glycosyltransferase 90A1;^Eukaryota; Viridiplantae; Streptophyta; Embryophyta; Tracheophyta; Spermatophyta; Magnoliophyta; eudicotyledons; core eudicotyledons; rosids; malvids; Brassicales; Brassicaceae; Camelineae; Arabidopsis	PF00201.13^UDPGT^UDP-glucoronosyl and UDP-glucosyl transferase^84-207^E:8e-20	.	GO:0016758^molecular_function^transferase activity, transferring hexosyl groups	.	.	.
c37661_g1_i2	3.9207	9.76471	4.36309	sp|Q9SY84|U90A2_ARATH^Q9SY84^Q:78-1436,H:7-461^37.42%ID^E:5e-76^RecName: Full=UDP-glycosyltransferase 90A2;^Eukaryota; Viridiplantae; Streptophyta; Embryophyta; Tracheophyta; Spermatophyta; Magnoliophyta; eudicotyledons; core eudicotyledons; rosids; malvids; Brassicales; Brassicaceae; Camelineae; Arabidopsis	sp|Q9ZVX4|U90A1_ARATH^Q9ZVX4^Q:18-486,H:1-475^38.59%ID^E:1e-94^RecName: Full=UDP-glycosyltransferase 90A1;^Eukaryota; Viridiplantae; Streptophyta; Embryophyta; Tracheophyta; Spermatophyta; Magnoliophyta; eudicotyledons; core eudicotyledons; rosids; malvids; Brassicales; Brassicaceae; Camelineae; Arabidopsis	PF00201.13^UDPGT^UDP-glucoronosyl and UDP-glucosyl transferase^282-403^E:2.6e-19	.	GO:0016758^molecular_function^transferase activity, transferring hexosyl groups	.	.	.
c37662_g1_i1	1.06089	2.25339	1.66389	.	.	.	.	.	.	.	.
c37718_g2_i2	1.03783	2.42031	1.70087	sp|Q7XJR9|CDPKG_ARATH^Q7XJR9^Q:2-1183,H:171-558^81.47%ID^E:0^RecName: Full=Calcium-dependent protein kinase 16;^Eukaryota; Viridiplantae; Streptophyta; Embryophyta; Tracheophyta; Spermatophyta; Magnoliophyta; eudicotyledons; core eudicotyledons; rosids; malvids; Brassicales; Brassicaceae; Camelineae; Arabidopsis	sp|Q7XJR9|CDPKG_ARATH^Q7XJR9^Q:1-373,H:186-558^83.65%ID^E:0^RecName: Full=Calcium-dependent protein kinase 16;^Eukaryota; Viridiplantae; Streptophyta; Embryophyta; Tracheophyta; Spermatophyta; Magnoliophyta; eudicotyledons; core eudicotyledons; rosids; malvids; Brassicales; Brassicaceae; Camelineae; Arabidopsis	PF00069.20^Pkinase^Protein kinase domain^1-183^E:1.5e-44`PF07714.12^Pkinase_Tyr^Protein tyrosine kinase^1-176^E:3.3e-15`PF13833.1^EF-hand_8^EF-hand domain pair^223-256^E:0.0078`PF00036.27^EF-hand_1^EF hand^230-257^E:3.2e-06`PF13405.1^EF-hand_6^EF-hand domain^230-257^E:1.5e-05`PF13202.1^EF-hand_5^EF hand^231-255^E:1.1e-06`PF13499.1^EF-hand_7^EF-hand domain pair^231-291^E:2.5e-08`PF13202.1^EF-hand_…	COG0515^Serine/threonine protein kinase	GO:0005886^cellular_component^plasma membrane`GO:0005524^molecular_function^ATP binding`GO:0005509^molecular_function^calcium ion binding`GO:0004672^molecular_function^protein kinase activity`GO:0004674^molecular_function^protein serine/threonine kinase activity	K13412	map05145|Toxoplasmosis;map04626|Plant-pathogen interaction	.
c37720_g2_i2	0.415133	2.33685	0.0739507	.	.	.	.	.	.	.	.
c37771_g1_i1	0.322881	2.50377	0.55463	.	.	.	.	.	.	.	.
c37805_g1_i3	0.807202	2.08648	1.33111	sp|Q9SEV0|BAN_ARATH^Q9SEV0^Q:490-128,H:219-337^36.36%ID^E:3e-24^RecName: Full=Anthocyanidin reductase;^Eukaryota; Viridiplantae; Streptophyta; Embryophyta; Tracheophyta; Spermatophyta; Magnoliophyta; eudicotyledons; core eudicotyledons; rosids; malvids; Brassicales; Brassicaceae; Camelineae; Arabidopsis	sp|Q9SEV0|BAN_ARATH^Q9SEV0^Q:41-161,H:219-337^36.36%ID^E:2e-24^RecName: Full=Anthocyanidin reductase;^Eukaryota; Viridiplantae; Streptophyta; Embryophyta; Tracheophyta; Spermatophyta; Magnoliophyta; eudicotyledons; core eudicotyledons; rosids; malvids; Brassicales; Brassicaceae; Camelineae; Arabidopsis	.	COG0451^Nucleoside-diphosphate-sugar epimerases	GO:0033729^molecular_function^anthocyanidin reductase activity`GO:0050662^molecular_function^coenzyme binding`GO:0000166^molecular_function^nucleotide binding`GO:0009813^biological_process^flavonoid biosynthetic process`GO:0009964^biological_process^negative regulation of flavonoid biosynthetic process	K08695	map00941|Flavonoid biosynthesis;map01110|Biosynthesis of secondary metabolites	.
c37815_g1_i1	0.576573	2.46204	0.517655	sp|Q67UW5|GUN5_ORYSJ^Q67UW5^Q:1-180,H:448-507^86.67%ID^E:1e-28^RecName: Full=Endoglucanase 5;^Eukaryota; Viridiplantae; Streptophyta; Embryophyta; Tracheophyta; Spermatophyta; Magnoliophyta; Liliopsida; Poales; Poaceae; BEP clade; Ehrhartoideae; Oryzeae; Oryza	.	.	euNOG00265^Hydrolase, hydrolyzing O-glycosyl compounds	GO:0005576^cellular_component^extracellular region`GO:0008810^molecular_function^cellulase activity`GO:0030245^biological_process^cellulose catabolic process	.	.	.
c37835_g1_i1	0.0461258	5.00754	0.665556	sp|Q3I411|G3O21_WHEAT^Q3I411^Q:85-714,H:161-370^100%ID^E:4e-137^RecName: Full=Gibberellin 3-beta-dioxygenase 2-1;^Eukaryota; Viridiplantae; Streptophyta; Embryophyta; Tracheophyta; Spermatophyta; Magnoliophyta; Liliopsida; Poales; Poaceae; BEP clade; Pooideae; Triticeae; Triticum	sp|Q3I411|G3O21_WHEAT^Q3I411^Q:1-208,H:163-370^100%ID^E:4e-149^RecName: Full=Gibberellin 3-beta-dioxygenase 2-1;^Eukaryota; Viridiplantae; Streptophyta; Embryophyta; Tracheophyta; Spermatophyta; Magnoliophyta; Liliopsida; Poales; Poaceae; BEP clade; Pooideae; Triticeae; Triticum	PF03171.15^2OG-FeII_Oxy^2OG-Fe(II) oxygenase superfamily^47-144^E:1.2e-21	.	GO:0016707^molecular_function^gibberellin 3-beta-dioxygenase activity`GO:0046872^molecular_function^metal ion binding`GO:0016702^molecular_function^oxidoreductase activity, acting on single donors with incorporation of molecular oxygen, incorporation of two atoms of oxygen	.	.	.
c37840_g1_i1	0.668825	3.29663	1.07229	.	.	.	.	.	.	.	.
c37865_g1_i1	17.4817	37.0558	10.3531	sp|Q8LBZ4|OTU_ARATH^Q8LBZ4^Q:799-401,H:171-303^67.67%ID^E:3e-58^RecName: Full=OTU domain-containing protein At3g57810;^Eukaryota; Viridiplantae; Streptophyta; Embryophyta; Tracheophyta; Spermatophyta; Magnoliophyta; eudicotyledons; core eudicotyledons; rosids; malvids; Brassicales; Brassicaceae; Camelineae; Arabidopsis	sp|Q8LBZ4|OTU_ARATH^Q8LBZ4^Q:12-144,H:171-303^67.67%ID^E:4e-61^RecName: Full=OTU domain-containing protein At3g57810;^Eukaryota; Viridiplantae; Streptophyta; Embryophyta; Tracheophyta; Spermatophyta; Magnoliophyta; eudicotyledons; core eudicotyledons; rosids; malvids; Brassicales; Brassicaceae; Camelineae; Arabidopsis	PF02338.14^OTU^OTU-like cysteine protease^15-141^E:3e-19	.	GO:0009507^cellular_component^chloroplast	.	.	.
c37865_g1_i2	28.1368	63.6793	21.7045	sp|Q8LBZ4|OTU_ARATH^Q8LBZ4^Q:819-421,H:171-303^67.67%ID^E:1e-57^RecName: Full=OTU domain-containing protein At3g57810;^Eukaryota; Viridiplantae; Streptophyta; Embryophyta; Tracheophyta; Spermatophyta; Magnoliophyta; eudicotyledons; core eudicotyledons; rosids; malvids; Brassicales; Brassicaceae; Camelineae; Arabidopsis	sp|Q8LBZ4|OTU_ARATH^Q8LBZ4^Q:12-144,H:171-303^67.67%ID^E:4e-61^RecName: Full=OTU domain-containing protein At3g57810;^Eukaryota; Viridiplantae; Streptophyta; Embryophyta; Tracheophyta; Spermatophyta; Magnoliophyta; eudicotyledons; core eudicotyledons; rosids; malvids; Brassicales; Brassicaceae; Camelineae; Arabidopsis	PF02338.14^OTU^OTU-like cysteine protease^15-141^E:1.7e-19	.	GO:0009507^cellular_component^chloroplast	.	.	.
c37874_g1_i1	1.06089	3.38009	0.369754	.	.	.	.	.	.	.	.
c37914_g1_i1	13.3534	26.7486	13.57	.	.	.	.	.	.	.	.
c37959_g1_i1	0.184503	3.38009	1.92272	sp|Q9ZU51|RHA2B_ARATH^Q9ZU51^Q:264-10,H:36-120^42.35%ID^E:4e-15^RecName: Full=Probable E3 ubiquitin-protein ligase RHA2B;^Eukaryota; Viridiplantae; Streptophyta; Embryophyta; Tracheophyta; Spermatophyta; Magnoliophyta; eudicotyledons; core eudicotyledons; rosids; malvids; Brassicales; Brassicaceae; Camelineae; Arabidopsis	sp|Q9ZU51|RHA2B_ARATH^Q9ZU51^Q:51-140,H:31-120^41.11%ID^E:3e-15^RecName: Full=Probable E3 ubiquitin-protein ligase RHA2B;^Eukaryota; Viridiplantae; Streptophyta; Embryophyta; Tracheophyta; Spermatophyta; Magnoliophyta; eudicotyledons; core eudicotyledons; rosids; malvids; Brassicales; Brassicaceae; Camelineae; Arabidopsis	PF13639.1^zf-RING_2^Ring finger domain^93-136^E:6.7e-16`PF13923.1^zf-C3HC4_2^Zinc finger, C3HC4 type (RING finger)^94-135^E:5.2e-07`PF00097.20^zf-C3HC4^Zinc finger, C3HC4 type (RING finger)^94-135^E:7e-07`PF12678.2^zf-rbx1^RING-H2 zinc finger^104-136^E:1.4e-07`PF12861.2^zf-Apc11^Anaphase-promoting complex subunit 11 RING-H2 finger^110-139^E:3.7e-05	.	GO:0046872^molecular_function^metal ion binding`GO:0004842^molecular_function^ubiquitin-protein ligase activity`GO:0008270^molecular_function^zinc ion binding`GO:0080167^biological_process^response to karrikin	.	.	.
c37977_g1_i1	0.668825	2.58723	1.58994	.	.	.	.	.	.	.	.
c38046_g1_i1	34.1562	131.114	27.2139	sp|Q54Y25|U369_DICDI^Q54Y25^Q:409-317,H:78-108^74.19%ID^E:4e-09^RecName: Full=UPF0369 protein;^Eukaryota; Amoebozoa; Mycetozoa; Dictyosteliida; Dictyostelium	sp|Q8BTE0|CF057_MOUSE^Q8BTE0^Q:117-148,H:73-104^75%ID^E:3e-11^RecName: Full=UPF0369 protein C6orf57 homolog;^Eukaryota; Metazoa; Chordata; Craniata; Vertebrata; Euteleostomi; Mammalia; Eutheria; Euarchontoglires; Glires; Rodentia; Sciurognathi; Muroidea; Muridae; Murinae; Mus; Mus	PF07896.7^DUF1674^Protein of unknown function (DUF1674)^107-148^E:5.1e-16	.	GO:0005576^cellular_component^extracellular region`GO:0005739^cellular_component^mitochondrion	.	.	.
c38081_g1_i2	1.70666	3.79739	0.702532	sp|Q06398|GSTU6_ORYSJ^Q06398^Q:1-483,H:62-227^47.59%ID^E:3e-26^RecName: Full=Probable glutathione S-transferase GSTU6;^Eukaryota; Viridiplantae; Streptophyta; Embryophyta; Tracheophyta; Spermatophyta; Magnoliophyta; Liliopsida; Poales; Poaceae; BEP clade; Ehrhartoideae; Oryzeae; Oryza	.	.	.	GO:0009507^cellular_component^chloroplast`GO:0004364^molecular_function^glutathione transferase activity`GO:0009704^biological_process^de-etiolation`GO:0048527^biological_process^lateral root development`GO:0046686^biological_process^response to cadmium ion`GO:0060416^biological_process^response to growth hormone stimulus`GO:0080167^biological_process^response to karrikin`GO:0006950^biological_pr…	K00799	map00480|Glutathione metabolism;map05204|Chemical carcinogenesis;map00980|Metabolism of xenobiotics by cytochrome P450;map00982|Drug metabolism - cytochrome P450	.
c38119_g1_i1	1.08396	3.08799	1.07229	sp|Q9C983|WRK57_ARATH^Q9C983^Q:705-538,H:148-203^67.86%ID^E:6e-21^RecName: Full=Probable WRKY transcription factor 57;^Eukaryota; Viridiplantae; Streptophyta; Embryophyta; Tracheophyta; Spermatophyta; Magnoliophyta; eudicotyledons; core eudicotyledons; rosids; malvids; Brassicales; Brassicaceae; Camelineae; Arabidopsis	sp|Q9C983|WRK57_ARATH^Q9C983^Q:38-93,H:148-203^67.86%ID^E:3e-22^RecName: Full=Probable WRKY transcription factor 57;^Eukaryota; Viridiplantae; Streptophyta; Embryophyta; Tracheophyta; Spermatophyta; Magnoliophyta; eudicotyledons; core eudicotyledons; rosids; malvids; Brassicales; Brassicaceae; Camelineae; Arabidopsis	PF03106.10^WRKY^WRKY DNA -binding domain^38-93^E:7.3e-30	.	GO:0005634^cellular_component^nucleus`GO:0043565^molecular_function^sequence-specific DNA binding`GO:0003700^molecular_function^sequence-specific DNA binding transcription factor activity`GO:0009651^biological_process^response to salt stress`GO:0009414^biological_process^response to water deprivation`GO:0006351^biological_process^transcription, DNA-dependent	.	.	.
c38124_g1_i3	14.1145	28.3761	11.98	.	.	PF05678.9^VQ^VQ motif^72-100^E:6.1e-12	.	.	.	.	.
c38151_g1_i1	0.784139	2.12821	1.40506	.	sp|Q9LRR5|DRL21_ARATH^Q9LRR5^Q:102-158,H:1240-1296^38.6%ID^E:1e-05^RecName: Full=Putative disease resistance protein At3g14460;^Eukaryota; Viridiplantae; Streptophyta; Embryophyta; Tracheophyta; Spermatophyta; Magnoliophyta; eudicotyledons; core eudicotyledons; rosids; malvids; Brassicales; Brassicaceae; Camelineae; Arabidopsis	PF13504.1^LRR_7^Leucine rich repeat^25-33^E:1900`PF13504.1^LRR_7^Leucine rich repeat^57-69^E:4300`PF13504.1^LRR_7^Leucine rich repeat^76-86^E:2300`PF13504.1^LRR_7^Leucine rich repeat^102-118^E:20`PF13504.1^LRR_7^Leucine rich repeat^125-142^E:18`PF13504.1^LRR_7^Leucine rich repeat^149-159^E:110	.	GO:0043531^molecular_function^ADP binding`GO:0005524^molecular_function^ATP binding`GO:0006952^biological_process^defense response	.	.	.
c38172_g1_i1	0.415133	2.21167	0.887409	sp|Q6YWQ4|HAK25_ORYSJ^Q6YWQ4^Q:276-187,H:741-770^83.33%ID^E:1e-07^RecName: Full=Potassium transporter 25;^Eukaryota; Viridiplantae; Streptophyta; Embryophyta; Tracheophyta; Spermatophyta; Magnoliophyta; Liliopsida; Poales; Poaceae; BEP clade; Ehrhartoideae; Oryzeae; Oryza	.	.	COG3158^K+ transporter	GO:0016021^cellular_component^integral to membrane`GO:0015079^molecular_function^potassium ion transmembrane transporter activity	.	.	.
c38172_g1_i2	0.668825	2.08648	1.07229	sp|Q6YWQ4|HAK25_ORYSJ^Q6YWQ4^Q:449-360,H:741-770^83.33%ID^E:3e-07^RecName: Full=Potassium transporter 25;^Eukaryota; Viridiplantae; Streptophyta; Embryophyta; Tracheophyta; Spermatophyta; Magnoliophyta; Liliopsida; Poales; Poaceae; BEP clade; Ehrhartoideae; Oryzeae; Oryza	.	.	COG3158^K+ transporter	GO:0016021^cellular_component^integral to membrane`GO:0015079^molecular_function^potassium ion transmembrane transporter activity	.	.	.
c38196_g1_i1	30.2355	70.7316	36.8275	sp|Q9FFY3|VAS_ARATH^Q9FFY3^Q:281-484,H:31-98^35.71%ID^E:1e-05^RecName: Full=Lipid transfer-like protein VAS;^Eukaryota; Viridiplantae; Streptophyta; Embryophyta; Tracheophyta; Spermatophyta; Magnoliophyta; eudicotyledons; core eudicotyledons; rosids; malvids; Brassicales; Brassicaceae; Camelineae; Arabidopsis	sp|Q9FFY3|VAS_ARATH^Q9FFY3^Q:7-121,H:12-117^35.04%ID^E:4e-10^RecName: Full=Lipid transfer-like protein VAS;^Eukaryota; Viridiplantae; Streptophyta; Embryophyta; Tracheophyta; Spermatophyta; Magnoliophyta; eudicotyledons; core eudicotyledons; rosids; malvids; Brassicales; Brassicaceae; Camelineae; Arabidopsis	PF14368.1^LTP_2^Probable lipid transfer^12-106^E:8.6e-20	.	GO:0031225^cellular_component^anchored to membrane`GO:0008289^molecular_function^lipid binding`GO:0006869^biological_process^lipid transport	.	.	.
c38196_g1_i2	24.3314	50.3258	27.1399	sp|Q9FFY3|VAS_ARATH^Q9FFY3^Q:282-482,H:32-98^36.23%ID^E:1e-05^RecName: Full=Lipid transfer-like protein VAS;^Eukaryota; Viridiplantae; Streptophyta; Embryophyta; Tracheophyta; Spermatophyta; Magnoliophyta; eudicotyledons; core eudicotyledons; rosids; malvids; Brassicales; Brassicaceae; Camelineae; Arabidopsis	sp|Q9FFY3|VAS_ARATH^Q9FFY3^Q:9-124,H:12-120^35.59%ID^E:1e-09^RecName: Full=Lipid transfer-like protein VAS;^Eukaryota; Viridiplantae; Streptophyta; Embryophyta; Tracheophyta; Spermatophyta; Magnoliophyta; eudicotyledons; core eudicotyledons; rosids; malvids; Brassicales; Brassicaceae; Camelineae; Arabidopsis	PF14368.1^LTP_2^Probable lipid transfer^12-106^E:1e-19	.	GO:0031225^cellular_component^anchored to membrane`GO:0008289^molecular_function^lipid binding`GO:0006869^biological_process^lipid transport	.	.	.
c38199_g1_i1	0.115315	7.30267	1.33111	sp|P24465|C71A1_PERAE^P24465^Q:3-293,H:402-498^57.14%ID^E:6e-28^RecName: Full=Cytochrome P450 71A1;^Eukaryota; Viridiplantae; Streptophyta; Embryophyta; Tracheophyta; Spermatophyta; Magnoliophyta; magnoliids; Laurales; Lauraceae; Persea	sp|P24465|C71A1_PERAE^P24465^Q:1-97,H:402-498^57.14%ID^E:2e-30^RecName: Full=Cytochrome P450 71A1;^Eukaryota; Viridiplantae; Streptophyta; Embryophyta; Tracheophyta; Spermatophyta; Magnoliophyta; magnoliids; Laurales; Lauraceae; Persea	PF00067.17^p450^Cytochrome P450^1-80^E:1e-18	.	GO:0005789^cellular_component^endoplasmic reticulum membrane`GO:0016021^cellular_component^integral to membrane`GO:0009055^molecular_function^electron carrier activity`GO:0020037^molecular_function^heme binding`GO:0005506^molecular_function^iron ion binding`GO:0004497^molecular_function^monooxygenase activity`GO:0016705^molecular_function^oxidoreductase activity, acting on paired donors, with inc…	.	.	.
c38279_g1_i1	0.000240601	6.25943	0.221852	.	.	.	.	.	.	.	.
c38279_g2_i1	0.115315	30.7129	1.29414	sp|Q2R3A1|CHS1_ORYSJ^Q2R3A1^Q:2-88,H:365-393^100%ID^E:7e-11^RecName: Full=Chalcone synthase 1;^Eukaryota; Viridiplantae; Streptophyta; Embryophyta; Tracheophyta; Spermatophyta; Magnoliophyta; Liliopsida; Poales; Poaceae; BEP clade; Ehrhartoideae; Oryzeae; Oryza	.	.	COG3424^Predicted naringenin-chalcone synthase	GO:0005783^cellular_component^endoplasmic reticulum`GO:0005634^cellular_component^nucleus`GO:0009705^cellular_component^plant-type vacuole membrane`GO:0016210^molecular_function^naringenin-chalcone synthase activity`GO:0009926^biological_process^auxin polar transport`GO:0009715^biological_process^chalcone biosynthetic process`GO:0009813^biological_process^flavonoid biosynthetic process`GO:0031540…	K00660	map00941|Flavonoid biosynthesis;map01110|Biosynthesis of secondary metabolites;map01100|Metabolic pathways;map04712|Circadian rhythm - plant	.
c38295_g1_i1	0.530447	5.59176	0.961359	.	.	.	.	.	.	.	.
c38299_g1_i3	0.991705	2.04475	0.369754	.	.	.	.	.	.	.	.
c38349_g1_i1	2.02954	4.71544	2.36642	sp|Q8T045|RUMI_DROME^Q8T045^Q:124-945,H:128-407^24.04%ID^E:1e-21^RecName: Full=O-glucosyltransferase rumi;^Eukaryota; Metazoa; Ecdysozoa; Arthropoda; Hexapoda; Insecta; Pterygota; Neoptera; Endopterygota; Diptera; Brachycera; Muscomorpha; Ephydroidea; Drosophilidae; Drosophila; Sophophora	.	.	.	.	K13667	map00514|Other types of O-glycan biosynthesis	.
c38363_g1_i1	1.59134	6.96883	2.6992	sp|Q8L765|BPM1_ARATH^Q8L765^Q:314-1306,H:38-370^40.41%ID^E:2e-68^RecName: Full=BTB/POZ and MATH domain-containing protein 1;^Eukaryota; Viridiplantae; Streptophyta; Embryophyta; Tracheophyta; Spermatophyta; Magnoliophyta; eudicotyledons; core eudicotyledons; rosids; malvids; Brassicales; Brassicaceae; Camelineae; Arabidopsis	sp|Q8L765|BPM1_ARATH^Q8L765^Q:23-353,H:38-370^40.41%ID^E:2e-70^RecName: Full=BTB/POZ and MATH domain-containing protein 1;^Eukaryota; Viridiplantae; Streptophyta; Embryophyta; Tracheophyta; Spermatophyta; Magnoliophyta; eudicotyledons; core eudicotyledons; rosids; malvids; Brassicales; Brassicaceae; Camelineae; Arabidopsis	PF00651.26^BTB^BTB/POZ domain^175-294^E:7.1e-24	.	GO:0005634^cellular_component^nucleus`GO:0016567^biological_process^protein ubiquitination	.	.	.
c38392_g1_i1	1.01477	2.37858	0.887409	.	.	.	.	.	.	.	.
c3840_g1_i1	0.369007	5.88386	0.628581	.	.	.	.	.	.	.	.
c38547_g2_i2	1.40684	3.46355	0.665556	.	.	.	.	.	.	.	.
c38577_g1_i2	0.0922517	3.17144	1.22019	sp|Q38897|BEL1_ARATH^Q38897^Q:477-1,H:263-416^52.2%ID^E:8e-48^RecName: Full=Homeobox protein BEL1 homolog;^Eukaryota; Viridiplantae; Streptophyta; Embryophyta; Tracheophyta; Spermatophyta; Magnoliophyta; eudicotyledons; core eudicotyledons; rosids; malvids; Brassicales; Brassicaceae; Camelineae; Arabidopsis	sp|Q38897|BEL1_ARATH^Q38897^Q:37-195,H:263-416^52.2%ID^E:7e-48^RecName: Full=Homeobox protein BEL1 homolog;^Eukaryota; Viridiplantae; Streptophyta; Embryophyta; Tracheophyta; Spermatophyta; Magnoliophyta; eudicotyledons; core eudicotyledons; rosids; malvids; Brassicales; Brassicaceae; Camelineae; Arabidopsis	PF07526.6^POX^Associated with HOX^21-111^E:6.8e-29	.	GO:0005829^cellular_component^cytosol`GO:0005634^cellular_component^nucleus`GO:0009506^cellular_component^plasmodesma`GO:0043565^molecular_function^sequence-specific DNA binding`GO:0003700^molecular_function^sequence-specific DNA binding transcription factor activity`GO:0006351^biological_process^transcription, DNA-dependent	.	.	.
c38661_g1_i2	3.06737	9.72298	3.84544	.	.	.	.	.	.	.	.
c38699_g1_i1	36.9929	128.861	54.021	sp|Q43033|TCMO_PETCR^Q43033^Q:502-320,H:443-503^85.25%ID^E:8e-18^RecName: Full=Trans-cinnamate 4-monooxygenase;^Eukaryota; Viridiplantae; Streptophyta; Embryophyta; Tracheophyta; Spermatophyta; Magnoliophyta; eudicotyledons; core eudicotyledons; asterids; campanulids; Apiales; Apiaceae; Apioideae; apioid superclade; Apieae; Petroselinum	.	.	.	GO:0009055^molecular_function^electron carrier activity`GO:0020037^molecular_function^heme binding`GO:0005506^molecular_function^iron ion binding`GO:0016710^molecular_function^trans-cinnamate 4-monooxygenase activity	.	.	.
c38699_g1_i2	8.62553	28.3344	13.6439	sp|Q43033|TCMO_PETCR^Q43033^Q:517-335,H:443-503^85.25%ID^E:2e-17^RecName: Full=Trans-cinnamate 4-monooxygenase;^Eukaryota; Viridiplantae; Streptophyta; Embryophyta; Tracheophyta; Spermatophyta; Magnoliophyta; eudicotyledons; core eudicotyledons; asterids; campanulids; Apiales; Apiaceae; Apioideae; apioid superclade; Apieae; Petroselinum	.	.	.	GO:0009055^molecular_function^electron carrier activity`GO:0020037^molecular_function^heme binding`GO:0005506^molecular_function^iron ion binding`GO:0016710^molecular_function^trans-cinnamate 4-monooxygenase activity	.	.	.
c38712_g1_i1	54.5669	138	34.6459	.	.	.	.	.	.	.	.
c38712_g1_i2	49.101	124.312	30.9484	.	.	.	.	.	.	.	.
c38718_g2_i4	0.55351	2.21167	1.07229	.	.	.	.	.	.	.	.
c38788_g1_i1	0.691888	8.80493	1.03531	sp|Q9FG13|CXE15_ARATH^Q9FG13^Q:1014-556,H:170-325^42.68%ID^E:2e-24^RecName: Full=Probable carboxylesterase 15;^Eukaryota; Viridiplantae; Streptophyta; Embryophyta; Tracheophyta; Spermatophyta; Magnoliophyta; eudicotyledons; core eudicotyledons; rosids; malvids; Brassicales; Brassicaceae; Camelineae; Arabidopsis	sp|Q9FG13|CXE15_ARATH^Q9FG13^Q:1-154,H:170-326^42.41%ID^E:5e-32^RecName: Full=Probable carboxylesterase 15;^Eukaryota; Viridiplantae; Streptophyta; Embryophyta; Tracheophyta; Spermatophyta; Magnoliophyta; eudicotyledons; core eudicotyledons; rosids; malvids; Brassicales; Brassicaceae; Camelineae; Arabidopsis	PF07859.8^Abhydrolase_3^alpha/beta hydrolase fold^1-133^E:1.2e-21	COG0657^Esterase/lipase	GO:0004091^molecular_function^carboxylesterase activity`GO:0080030^molecular_function^methyl indole-3-acetate esterase activity`GO:0080032^molecular_function^methyl jasmonate esterase activity`GO:0080031^molecular_function^methyl salicylate esterase activity`GO:0050253^molecular_function^retinyl-palmitate esterase activity	.	.	.
c38900_g1_i1	0.207566	7.51132	0.295803	sp|Q0JF02|CPS4_ORYSJ^Q0JF02^Q:1400-822,H:45-236^62.56%ID^E:1e-67^RecName: Full=Syn-copalyl diphosphate synthase;^Eukaryota; Viridiplantae; Streptophyta; Embryophyta; Tracheophyta; Spermatophyta; Magnoliophyta; Liliopsida; Poales; Poaceae; BEP clade; Ehrhartoideae; Oryzeae; Oryza	sp|Q0JF02|CPS4_ORYSJ^Q0JF02^Q:30-236,H:30-236^61.43%ID^E:1e-74^RecName: Full=Syn-copalyl diphosphate synthase;^Eukaryota; Viridiplantae; Streptophyta; Embryophyta; Tracheophyta; Spermatophyta; Magnoliophyta; Liliopsida; Poales; Poaceae; BEP clade; Ehrhartoideae; Oryzeae; Oryza	.	NOG14896^Syn-Copalyl diphosphate synthase	GO:0000287^molecular_function^magnesium ion binding`GO:0051498^molecular_function^syn-copalyl diphosphate synthase activity`GO:0010333^molecular_function^terpene synthase activity`GO:0006952^biological_process^defense response	K14043	map00904|Diterpenoid biosynthesis;map01110|Biosynthesis of secondary metabolites	.
c38900_g1_i10	0.0922517	11.726	0.221852	sp|Q0JF02|CPS4_ORYSJ^Q0JF02^Q:2363-192,H:45-767^67.12%ID^E:0^RecName: Full=Syn-copalyl diphosphate synthase;^Eukaryota; Viridiplantae; Streptophyta; Embryophyta; Tracheophyta; Spermatophyta; Magnoliophyta; Liliopsida; Poales; Poaceae; BEP clade; Ehrhartoideae; Oryzeae; Oryza	sp|Q0JF02|CPS4_ORYSJ^Q0JF02^Q:30-767,H:30-767^66.71%ID^E:0^RecName: Full=Syn-copalyl diphosphate synthase;^Eukaryota; Viridiplantae; Streptophyta; Embryophyta; Tracheophyta; Spermatophyta; Magnoliophyta; Liliopsida; Poales; Poaceae; BEP clade; Ehrhartoideae; Oryzeae; Oryza	PF01397.16^Terpene_synth^Terpene synthase, N-terminal domain^278-472^E:5.9e-46`PF03936.11^Terpene_synth_C^Terpene synthase family, metal binding domain^515-614^E:2e-16	NOG14896^Syn-Copalyl diphosphate synthase	GO:0000287^molecular_function^magnesium ion binding`GO:0051498^molecular_function^syn-copalyl diphosphate synthase activity`GO:0010333^molecular_function^terpene synthase activity`GO:0006952^biological_process^defense response	K14043	map00904|Diterpenoid biosynthesis;map01110|Biosynthesis of secondary metabolites	.
c38900_g1_i2	0.0922517	8.7632	0.110926	sp|Q0JF02|CPS4_ORYSJ^Q0JF02^Q:1787-192,H:236-767^68.66%ID^E:0^RecName: Full=Syn-copalyl diphosphate synthase;^Eukaryota; Viridiplantae; Streptophyta; Embryophyta; Tracheophyta; Spermatophyta; Magnoliophyta; Liliopsida; Poales; Poaceae; BEP clade; Ehrhartoideae; Oryzeae; Oryza	sp|Q0JF02|CPS4_ORYSJ^Q0JF02^Q:1-512,H:256-767^68.6%ID^E:0^RecName: Full=Syn-copalyl diphosphate synthase;^Eukaryota; Viridiplantae; Streptophyta; Embryophyta; Tracheophyta; Spermatophyta; Magnoliophyta; Liliopsida; Poales; Poaceae; BEP clade; Ehrhartoideae; Oryzeae; Oryza	PF01397.16^Terpene_synth^Terpene synthase, N-terminal domain^23-217^E:2.6e-46`PF03936.11^Terpene_synth_C^Terpene synthase family, metal binding domain^260-359^E:1.2e-16	NOG14896^Syn-Copalyl diphosphate synthase	GO:0000287^molecular_function^magnesium ion binding`GO:0051498^molecular_function^syn-copalyl diphosphate synthase activity`GO:0010333^molecular_function^terpene synthase activity`GO:0006952^biological_process^defense response	K14043	map00904|Diterpenoid biosynthesis;map01110|Biosynthesis of secondary metabolites	.
c38900_g1_i3	0.0461258	9.13877	0	sp|Q0JF02|CPS4_ORYSJ^Q0JF02^Q:2255-192,H:83-767^68.5%ID^E:0^RecName: Full=Syn-copalyl diphosphate synthase;^Eukaryota; Viridiplantae; Streptophyta; Embryophyta; Tracheophyta; Spermatophyta; Magnoliophyta; Liliopsida; Poales; Poaceae; BEP clade; Ehrhartoideae; Oryzeae; Oryza	sp|Q0JF02|CPS4_ORYSJ^Q0JF02^Q:52-739,H:83-767^68.5%ID^E:0^RecName: Full=Syn-copalyl diphosphate synthase;^Eukaryota; Viridiplantae; Streptophyta; Embryophyta; Tracheophyta; Spermatophyta; Magnoliophyta; Liliopsida; Poales; Poaceae; BEP clade; Ehrhartoideae; Oryzeae; Oryza	PF01397.16^Terpene_synth^Terpene synthase, N-terminal domain^250-444^E:5.5e-46`PF03936.11^Terpene_synth_C^Terpene synthase family, metal binding domain^487-586^E:2.9e-16	NOG14896^Syn-Copalyl diphosphate synthase	GO:0000287^molecular_function^magnesium ion binding`GO:0051498^molecular_function^syn-copalyl diphosphate synthase activity`GO:0010333^molecular_function^terpene synthase activity`GO:0006952^biological_process^defense response	K14043	map00904|Diterpenoid biosynthesis;map01110|Biosynthesis of secondary metabolites	.
c38900_g1_i4	0.415133	10.3489	0.110926	sp|Q0JF02|CPS4_ORYSJ^Q0JF02^Q:2486-192,H:45-767^63.51%ID^E:0^RecName: Full=Syn-copalyl diphosphate synthase;^Eukaryota; Viridiplantae; Streptophyta; Embryophyta; Tracheophyta; Spermatophyta; Magnoliophyta; Liliopsida; Poales; Poaceae; BEP clade; Ehrhartoideae; Oryzeae; Oryza	sp|Q0JF02|CPS4_ORYSJ^Q0JF02^Q:30-808,H:30-767^63.18%ID^E:0^RecName: Full=Syn-copalyl diphosphate synthase;^Eukaryota; Viridiplantae; Streptophyta; Embryophyta; Tracheophyta; Spermatophyta; Magnoliophyta; Liliopsida; Poales; Poaceae; BEP clade; Ehrhartoideae; Oryzeae; Oryza	PF01397.16^Terpene_synth^Terpene synthase, N-terminal domain^319-513^E:6.4e-46`PF03936.11^Terpene_synth_C^Terpene synthase family, metal binding domain^556-655^E:2e-16	NOG14896^Syn-Copalyl diphosphate synthase	GO:0000287^molecular_function^magnesium ion binding`GO:0051498^molecular_function^syn-copalyl diphosphate synthase activity`GO:0010333^molecular_function^terpene synthase activity`GO:0006952^biological_process^defense response	K14043	map00904|Diterpenoid biosynthesis;map01110|Biosynthesis of secondary metabolites	.
c38900_g1_i5	0.000240601	6.59327	0	sp|Q0JF02|CPS4_ORYSJ^Q0JF02^Q:1217-192,H:422-767^67.63%ID^E:0^RecName: Full=Syn-copalyl diphosphate synthase;^Eukaryota; Viridiplantae; Streptophyta; Embryophyta; Tracheophyta; Spermatophyta; Magnoliophyta; Liliopsida; Poales; Poaceae; BEP clade; Ehrhartoideae; Oryzeae; Oryza`sp|Q0JF02|CPS4_ORYSJ^Q0JF02^Q:1755-1294,H:235-386^70.13%ID^E:0^RecName: Full=Syn-copalyl diphosphate synthase;^Eukaryota; …	sp|Q0JF02|CPS4_ORYSJ^Q0JF02^Q:1-281,H:483-767^68.42%ID^E:4e-130^RecName: Full=Syn-copalyl diphosphate synthase;^Eukaryota; Viridiplantae; Streptophyta; Embryophyta; Tracheophyta; Spermatophyta; Magnoliophyta; Liliopsida; Poales; Poaceae; BEP clade; Ehrhartoideae; Oryzeae; Oryza	PF03936.11^Terpene_synth_C^Terpene synthase family, metal binding domain^29-128^E:6.3e-17	NOG14896^Syn-Copalyl diphosphate synthase	GO:0000287^molecular_function^magnesium ion binding`GO:0051498^molecular_function^syn-copalyl diphosphate synthase activity`GO:0010333^molecular_function^terpene synthase activity`GO:0006952^biological_process^defense response	K14043	map00904|Diterpenoid biosynthesis;map01110|Biosynthesis of secondary metabolites	.
c38900_g1_i6	0.0922517	7.88688	0.295803	sp|Q0JF02|CPS4_ORYSJ^Q0JF02^Q:1328-192,H:387-767^67.89%ID^E:0^RecName: Full=Syn-copalyl diphosphate synthase;^Eukaryota; Viridiplantae; Streptophyta; Embryophyta; Tracheophyta; Spermatophyta; Magnoliophyta; Liliopsida; Poales; Poaceae; BEP clade; Ehrhartoideae; Oryzeae; Oryza`sp|Q0JF02|CPS4_ORYSJ^Q0JF02^Q:1845-1384,H:235-386^70.13%ID^E:0^RecName: Full=Syn-copalyl diphosphate synthase;^Eukaryota; …	sp|Q6E7D7|CPS4_ORYSI^Q6E7D7^Q:1-133,H:256-386^70.68%ID^E:8e-60^RecName: Full=Syn-copalyl diphosphate synthase;^Eukaryota; Viridiplantae; Streptophyta; Embryophyta; Tracheophyta; Spermatophyta; Magnoliophyta; Liliopsida; Poales; Poaceae; BEP clade; Ehrhartoideae; Oryzeae; Oryza	PF01397.16^Terpene_synth^Terpene synthase, N-terminal domain^23-132^E:8.4e-30	NOG14896^Syn-Copalyl diphosphate synthase	GO:0000287^molecular_function^magnesium ion binding`GO:0051498^molecular_function^syn-copalyl diphosphate synthase activity`GO:0010333^molecular_function^terpene synthase activity`GO:0006952^biological_process^defense response	K14043	map00904|Diterpenoid biosynthesis;map01110|Biosynthesis of secondary metabolites	.
c38900_g1_i8	0.0461258	8.26245	0	sp|Q0JF02|CPS4_ORYSJ^Q0JF02^Q:1697-192,H:236-767^64.61%ID^E:0^RecName: Full=Syn-copalyl diphosphate synthase;^Eukaryota; Viridiplantae; Streptophyta; Embryophyta; Tracheophyta; Spermatophyta; Magnoliophyta; Liliopsida; Poales; Poaceae; BEP clade; Ehrhartoideae; Oryzeae; Oryza	sp|Q0JF02|CPS4_ORYSJ^Q0JF02^Q:1-482,H:256-767^64.4%ID^E:0^RecName: Full=Syn-copalyl diphosphate synthase;^Eukaryota; Viridiplantae; Streptophyta; Embryophyta; Tracheophyta; Spermatophyta; Magnoliophyta; Liliopsida; Poales; Poaceae; BEP clade; Ehrhartoideae; Oryzeae; Oryza	PF01397.16^Terpene_synth^Terpene synthase, N-terminal domain^23-143^E:2e-33`PF03936.11^Terpene_synth_C^Terpene synthase family, metal binding domain^230-329^E:1.3e-16	NOG14896^Syn-Copalyl diphosphate synthase	GO:0000287^molecular_function^magnesium ion binding`GO:0051498^molecular_function^syn-copalyl diphosphate synthase activity`GO:0010333^molecular_function^terpene synthase activity`GO:0006952^biological_process^defense response	K14043	map00904|Diterpenoid biosynthesis;map01110|Biosynthesis of secondary metabolites	.
c38900_g1_i9	0.184503	8.59628	0.110926	sp|Q0JF02|CPS4_ORYSJ^Q0JF02^Q:2210-192,H:45-767^62.6%ID^E:0^RecName: Full=Syn-copalyl diphosphate synthase;^Eukaryota; Viridiplantae; Streptophyta; Embryophyta; Tracheophyta; Spermatophyta; Magnoliophyta; Liliopsida; Poales; Poaceae; BEP clade; Ehrhartoideae; Oryzeae; Oryza	sp|Q0JF02|CPS4_ORYSJ^Q0JF02^Q:30-716,H:30-767^62.28%ID^E:0^RecName: Full=Syn-copalyl diphosphate synthase;^Eukaryota; Viridiplantae; Streptophyta; Embryophyta; Tracheophyta; Spermatophyta; Magnoliophyta; Liliopsida; Poales; Poaceae; BEP clade; Ehrhartoideae; Oryzeae; Oryza	PF01397.16^Terpene_synth^Terpene synthase, N-terminal domain^227-421^E:5.2e-46`PF03936.11^Terpene_synth_C^Terpene synthase family, metal binding domain^464-563^E:2.3e-16	NOG14896^Syn-Copalyl diphosphate synthase	GO:0000287^molecular_function^magnesium ion binding`GO:0051498^molecular_function^syn-copalyl diphosphate synthase activity`GO:0010333^molecular_function^terpene synthase activity`GO:0006952^biological_process^defense response	K14043	map00904|Diterpenoid biosynthesis;map01110|Biosynthesis of secondary metabolites	.
c38982_g1_i1	1.59134	5.59176	2.88408	sp|Q8L7F9|B3GTF_ARATH^Q8L7F9^Q:482-3,H:400-559^80%ID^E:1e-77^RecName: Full=Beta-1,3-galactosyltransferase 15;^Eukaryota; Viridiplantae; Streptophyta; Embryophyta; Tracheophyta; Spermatophyta; Magnoliophyta; eudicotyledons; core eudicotyledons; rosids; malvids; Brassicales; Brassicaceae; Camelineae; Arabidopsis	sp|Q8L7F9|B3GTF_ARATH^Q8L7F9^Q:1-160,H:400-559^80%ID^E:5e-89^RecName: Full=Beta-1,3-galactosyltransferase 15;^Eukaryota; Viridiplantae; Streptophyta; Embryophyta; Tracheophyta; Spermatophyta; Magnoliophyta; eudicotyledons; core eudicotyledons; rosids; malvids; Brassicales; Brassicaceae; Camelineae; Arabidopsis	PF01762.16^Galactosyl_T^Galactosyltransferase^7-160^E:2.8e-34	.	GO:0005794^cellular_component^Golgi apparatus`GO:0000139^cellular_component^Golgi membrane`GO:0016021^cellular_component^integral to membrane`GO:0030246^molecular_function^carbohydrate binding`GO:0010488^molecular_function^UDP-galactose:N-glycan beta-1,3-galactosyltransferase activity`GO:0010493^biological_process^Lewis a epitope biosynthetic process`GO:0006486^biological_process^protein glycosyl…	K14413	map00513|Various types of N-glycan biosynthesis	.
c3899_g1_i1	1.29152	3.6722	1.95969	.	.	.	.	.	.	.	.
c38997_g1_i1	3.22881	9.13877	3.69754	.	.	.	.	.	.	.	.
c39039_g1_i1	1.8681	4.63198	0.924384	.	.	.	.	.	.	.	.
c39164_g1_i1	0.415133	2.83761	0.517655	sp|P47082|AVT1_YEAST^P47082^Q:20-706,H:322-568^25.1%ID^E:2e-08^RecName: Full=Vacuolar amino acid transporter 1;^Eukaryota; Fungi; Dikarya; Ascomycota; Saccharomycotina; Saccharomycetes; Saccharomycetales; Saccharomycetaceae; Saccharomyces	sp|P47082|AVT1_YEAST^P47082^Q:7-235,H:322-568^24.9%ID^E:3e-14^RecName: Full=Vacuolar amino acid transporter 1;^Eukaryota; Fungi; Dikarya; Ascomycota; Saccharomycotina; Saccharomycetes; Saccharomycetales; Saccharomycetaceae; Saccharomyces	PF01490.13^Aa_trans^Transmembrane amino acid transporter protein^6-267^E:5.3e-36	COG0814^Amino acid permeases	GO:0000329^cellular_component^fungal-type vacuole membrane`GO:0016021^cellular_component^integral to membrane`GO:0015186^molecular_function^L-glutamine transmembrane transporter activity`GO:0015188^molecular_function^L-isoleucine transmembrane transporter activity`GO:0005302^molecular_function^L-tyrosine transmembrane transporter activity`GO:0007034^biological_process^vacuolar transport	K15015	map05032|Morphine addiction;map04727|GABAergic synapse;map04721|Synaptic vesicle cycle;map05033|Nicotine addiction;map04723|Retrograde endocannabinoid signaling	.
c39184_g2_i1	73.663	227.76	129.894	sp|B7F7K7|BGL31_ORYSJ^B7F7K7^Q:1818-379,H:30-510^84.41%ID^E:0^RecName: Full=Beta-glucosidase 31;^Eukaryota; Viridiplantae; Streptophyta; Embryophyta; Tracheophyta; Spermatophyta; Magnoliophyta; Liliopsida; Poales; Poaceae; BEP clade; Ehrhartoideae; Oryzeae; Oryza	sp|B7F7K7|BGL31_ORYSJ^B7F7K7^Q:1-509,H:1-510^80.98%ID^E:0^RecName: Full=Beta-glucosidase 31;^Eukaryota; Viridiplantae; Streptophyta; Embryophyta; Tracheophyta; Spermatophyta; Magnoliophyta; Liliopsida; Poales; Poaceae; BEP clade; Ehrhartoideae; Oryzeae; Oryza	PF00232.13^Glyco_hydro_1^Glycosyl hydrolase family 1^32-503^E:4.5e-148	COG2723^Beta-glucosidase/6-phospho-beta-glucosidase/beta-galactosidase	GO:0008422^molecular_function^beta-glucosidase activity`GO:0043169^molecular_function^cation binding`GO:0005975^biological_process^carbohydrate metabolic process	K01188	map01110|Biosynthesis of secondary metabolites;map00460|Cyanoamino acid metabolism;map01100|Metabolic pathways;map00500|Starch and sucrose metabolism;map00940|Phenylpropanoid biosynthesis	.
c39196_g1_i1	0.71495	2.5455	0.55463	.	.	.	.	.	.	.	.
c39263_g1_i1	0.968643	2.04475	1.14624	.	.	PF06916.8^DUF1279^Protein of unknown function (DUF1279)^32-80^E:6.5e-14	.	.	.	.	.
c39274_g1_i1	3.55169	10.5993	2.51432	sp|Q8H1E4|RAP24_ARATH^Q8H1E4^Q:2-172,H:180-242^65.08%ID^E:6e-12^RecName: Full=Ethylene-responsive transcription factor RAP2-4;^Eukaryota; Viridiplantae; Streptophyta; Embryophyta; Tracheophyta; Spermatophyta; Magnoliophyta; eudicotyledons; core eudicotyledons; rosids; malvids; Brassicales; Brassicaceae; Camelineae; Arabidopsis	sp|Q8H1E4|RAP24_ARATH^Q8H1E4^Q:1-125,H:180-316^42.34%ID^E:2e-23^RecName: Full=Ethylene-responsive transcription factor RAP2-4;^Eukaryota; Viridiplantae; Streptophyta; Embryophyta; Tracheophyta; Spermatophyta; Magnoliophyta; eudicotyledons; core eudicotyledons; rosids; malvids; Brassicales; Brassicaceae; Camelineae; Arabidopsis	.	.	GO:0005634^cellular_component^nucleus`GO:0043565^molecular_function^sequence-specific DNA binding`GO:0003700^molecular_function^sequence-specific DNA binding transcription factor activity`GO:0071472^biological_process^cellular response to salt stress`GO:0009736^biological_process^cytokinin mediated signaling pathway`GO:0009873^biological_process^ethylene mediated signaling pathway`GO:0010017^biol…	.	.	.
c393_g1_i1	4.24358	9.68125	2.8471	sp|Q9FQA3|GST23_MAIZE^Q9FQA3^Q:624-286,H:107-219^81.42%ID^E:1e-61^RecName: Full=Glutathione transferase GST 23;^Eukaryota; Viridiplantae; Streptophyta; Embryophyta; Tracheophyta; Spermatophyta; Magnoliophyta; Liliopsida; Poales; Poaceae; PACMAD clade; Panicoideae; Andropogoneae; Zea`sp|Q9FQA3|GST23_MAIZE^Q9FQA3^Q:788-696,H:79-109^83.87%ID^E:1e-61^RecName: Full=Glutathione transferase GST 23;^Euka…	.	.	.	GO:0004364^molecular_function^glutathione transferase activity`GO:0006952^biological_process^defense response	K00799	map00480|Glutathione metabolism;map05204|Chemical carcinogenesis;map00980|Metabolism of xenobiotics by cytochrome P450;map00982|Drug metabolism - cytochrome P450	.
c393_g1_i2	4.88934	11.9346	4.9547	sp|Q9FQA3|GST23_MAIZE^Q9FQA3^Q:708-286,H:79-219^82.27%ID^E:6e-82^RecName: Full=Glutathione transferase GST 23;^Eukaryota; Viridiplantae; Streptophyta; Embryophyta; Tracheophyta; Spermatophyta; Magnoliophyta; Liliopsida; Poales; Poaceae; PACMAD clade; Panicoideae; Andropogoneae; Zea	sp|Q9FQA3|GST23_MAIZE^Q9FQA3^Q:1-141,H:79-219^82.27%ID^E:1e-83^RecName: Full=Glutathione transferase GST 23;^Eukaryota; Viridiplantae; Streptophyta; Embryophyta; Tracheophyta; Spermatophyta; Magnoliophyta; Liliopsida; Poales; Poaceae; PACMAD clade; Panicoideae; Andropogoneae; Zea	PF00043.20^GST_C^Glutathione S-transferase, C-terminal domain^32-116^E:2e-08`PF13410.1^GST_C_2^Glutathione S-transferase, C-terminal domain^45-113^E:9.7e-07	.	GO:0004364^molecular_function^glutathione transferase activity`GO:0006952^biological_process^defense response	K00799	map00480|Glutathione metabolism;map05204|Chemical carcinogenesis;map00980|Metabolism of xenobiotics by cytochrome P450;map00982|Drug metabolism - cytochrome P450	.
c39310_g1_i1	0.415133	3.92258	0.813458	sp|P13240|DR206_PEA^P13240^Q:217-657,H:33-178^30.26%ID^E:5e-11^RecName: Full=Disease resistance response protein 206;^Eukaryota; Viridiplantae; Streptophyta; Embryophyta; Tracheophyta; Spermatophyta; Magnoliophyta; eudicotyledons; core eudicotyledons; rosids; fabids; Fabales; Fabaceae; Papilionoideae; Fabeae; Pisum	sp|P13240|DR206_PEA^P13240^Q:6-173,H:2-178^28.42%ID^E:2e-12^RecName: Full=Disease resistance response protein 206;^Eukaryota; Viridiplantae; Streptophyta; Embryophyta; Tracheophyta; Spermatophyta; Magnoliophyta; eudicotyledons; core eudicotyledons; rosids; fabids; Fabales; Fabaceae; Papilionoideae; Fabeae; Pisum	PF03018.9^Dirigent^Dirigent-like protein^25-174^E:3.1e-48	.	GO:0006952^biological_process^defense response`GO:0009607^biological_process^response to biotic stimulus	.	.	.
c39313_g1_i1	0.0922517	2.71242	1.29414	.	.	.	.	.	.	.	.
c39313_g1_i2	0.0461258	2.83761	1.81179	.	.	.	.	.	.	.	.
c39347_g1_i1	1.13008	5.29965	0.221852	sp|P37114|TCMO_MEDSA^P37114^Q:2-226,H:150-224^58.67%ID^E:1e-20^RecName: Full=Trans-cinnamate 4-monooxygenase;^Eukaryota; Viridiplantae; Streptophyta; Embryophyta; Tracheophyta; Spermatophyta; Magnoliophyta; eudicotyledons; core eudicotyledons; rosids; fabids; Fabales; Fabaceae; Papilionoideae; Trifolieae; Medicago	.	.	.	GO:0009055^molecular_function^electron carrier activity`GO:0020037^molecular_function^heme binding`GO:0005506^molecular_function^iron ion binding`GO:0016710^molecular_function^trans-cinnamate 4-monooxygenase activity	.	.	.
c39384_g1_i1	8.99454	30.3791	12.0909	sp|Q9SIB2|KCS12_ARATH^Q9SIB2^Q:479-336,H:412-463^57.69%ID^E:3e-14^RecName: Full=3-ketoacyl-CoA synthase 12;^Eukaryota; Viridiplantae; Streptophyta; Embryophyta; Tracheophyta; Spermatophyta; Magnoliophyta; eudicotyledons; core eudicotyledons; rosids; malvids; Brassicales; Brassicaceae; Camelineae; Arabidopsis	.	.	COG3424^Predicted naringenin-chalcone synthase	GO:0005783^cellular_component^endoplasmic reticulum`GO:0016020^cellular_component^membrane`GO:0016747^molecular_function^transferase activity, transferring acyl groups other than amino-acyl groups`GO:0006633^biological_process^fatty acid biosynthetic process	.	.	.
c39393_g1_i1	2.09873	4.50679	0.998335	.	.	.	.	.	.	.	.
c39447_g1_i2	0.55351	2.92107	0.443704	.	.	.	.	.	.	.	.
c39447_g1_i3	0.184503	3.75566	0.295803	.	.	.	.	.	.	.	.
c39469_g1_i1	8.07202	33.634	6.50766	sp|Q38910|XTH23_ARATH^Q38910^Q:494-3,H:100-268^60%ID^E:5e-72^RecName: Full=Probable xyloglucan endotransglucosylase/hydrolase protein 23;^Eukaryota; Viridiplantae; Streptophyta; Embryophyta; Tracheophyta; Spermatophyta; Magnoliophyta; eudicotyledons; core eudicotyledons; rosids; malvids; Brassicales; Brassicaceae; Camelineae; Arabidopsis	sp|Q38857|XTH22_ARATH^Q38857^Q:1-164,H:97-266^59.06%ID^E:2e-75^RecName: Full=Xyloglucan endotransglucosylase/hydrolase protein 22;^Eukaryota; Viridiplantae; Streptophyta; Embryophyta; Tracheophyta; Spermatophyta; Magnoliophyta; eudicotyledons; core eudicotyledons; rosids; malvids; Brassicales; Brassicaceae; Camelineae; Arabidopsis	PF00722.16^Glyco_hydro_16^Glycosyl hydrolases family 16^1-109^E:4e-41`PF06955.7^XET_C^Xyloglucan endo-transglycosylase (XET) C-terminus^132-164^E:1.2e-09	COG2273^Beta-glucanase/Beta-glucan synthetase	GO:0048046^cellular_component^apoplast`GO:0005618^cellular_component^cell wall`GO:0005794^cellular_component^Golgi apparatus`GO:0004553^molecular_function^hydrolase activity, hydrolyzing O-glycosyl compounds`GO:0016762^molecular_function^xyloglucan:xyloglucosyl transferase activity`GO:0006073^biological_process^cellular glucan metabolic process`GO:0009664^biological_process^plant-type cell wall o…	.	.	.
c39489_g1_i2	0.276755	2.21167	0.517655	.	.	.	.	.	.	.	.
c39490_g1_i1	3.298	8.93012	1.55296	.	.	.	.	.	.	.	.
c39490_g1_i2	2.60611	12.7692	1.84877	.	.	.	.	.	.	.	.
c39490_g1_i5	2.35242	5.25792	1.22019	.	.	.	.	.	.	.	.
c39490_g1_i6	3.52863	11.726	2.1076	.	.	.	.	.	.	.	.
c39490_g1_i7	9.08679	38.7667	9.24384	sp|Q9LVY1|TAT_ARATH^Q9LVY1^Q:712-503,H:96-165^51.43%ID^E:3e-15^RecName: Full=Tyrosine aminotransferase;^Eukaryota; Viridiplantae; Streptophyta; Embryophyta; Tracheophyta; Spermatophyta; Magnoliophyta; eudicotyledons; core eudicotyledons; rosids; malvids; Brassicales; Brassicaceae; Camelineae; Arabidopsis	sp|Q9LVY1|TAT_ARATH^Q9LVY1^Q:63-177,H:65-165^40.87%ID^E:4e-19^RecName: Full=Tyrosine aminotransferase;^Eukaryota; Viridiplantae; Streptophyta; Embryophyta; Tracheophyta; Spermatophyta; Magnoliophyta; eudicotyledons; core eudicotyledons; rosids; malvids; Brassicales; Brassicaceae; Camelineae; Arabidopsis	PF00155.16^Aminotran_1_2^Aminotransferase class I and II^115-177^E:1.1e-06	COG0436^Aspartate/tyrosine/aromatic aminotransferase	GO:0005829^cellular_component^cytosol`GO:0009536^cellular_component^plastid`GO:0080130^molecular_function^L-phenylalanine:2-oxoglutarate aminotransferase activity`GO:0004838^molecular_function^L-tyrosine:2-oxoglutarate aminotransferase activity`GO:0033855^molecular_function^nicotianamine aminotransferase activity`GO:0030170^molecular_function^pyridoxal phosphate binding`GO:0009058^biological_proc…	K00815	map00360|Phenylalanine metabolism;map00350|Tyrosine metabolism;map01230|Biosynthesis of amino acids;map00130|Ubiquinone and other terpenoid-quinone biosynthesis;map00270|Cysteine and methionine metabolism;map00400|Phenylalanine, tyrosine and tryptophan biosynthesis;map00950|Isoquinoline alkaloid biosynthesis;map00401|Novobiocin biosynthesis;map01110|Biosynthesis of secondary metabolites;map00960|…	.
c39502_g1_i1	1.40684	2.9628	1.95969	sp|Q0JL46|NCASE_ORYSJ^Q0JL46^Q:2-130,H:743-785^86.05%ID^E:1e-18^RecName: Full=Neutral ceramidase;^Eukaryota; Viridiplantae; Streptophyta; Embryophyta; Tracheophyta; Spermatophyta; Magnoliophyta; Liliopsida; Poales; Poaceae; BEP clade; Ehrhartoideae; Oryzeae; Oryza	.	.	NOG75118^Ceramidase	GO:0005783^cellular_component^endoplasmic reticulum`GO:0005576^cellular_component^extracellular region`GO:0005794^cellular_component^Golgi apparatus`GO:0005886^cellular_component^plasma membrane`GO:0017040^molecular_function^ceramidase activity	K12349	map00600|Sphingolipid metabolism;map01100|Metabolic pathways	.
c39508_g2_i1	5.23528	16.5666	6.06396	.	.	.	.	.	.	.	.
c39525_g2_i1	0.299818	10.9331	1.18321	sp|Q9STX2|VEP1_ARATH^Q9STX2^Q:340-110,H:313-388^57.14%ID^E:2e-22^RecName: Full=3-oxo-Delta(4,5)-steroid 5-beta-reductase;^Eukaryota; Viridiplantae; Streptophyta; Embryophyta; Tracheophyta; Spermatophyta; Magnoliophyta; eudicotyledons; core eudicotyledons; rosids; malvids; Brassicales; Brassicaceae; Camelineae; Arabidopsis	.	.	.	GO:0005829^cellular_component^cytosol`GO:0047787^molecular_function^delta4-3-oxosteroid 5beta-reductase activity`GO:0035671^molecular_function^enone reductase activity`GO:0000166^molecular_function^nucleotide binding`GO:0009611^biological_process^response to wounding`GO:0008202^biological_process^steroid metabolic process`GO:0010051^biological_process^xylem and phloem pattern formation	.	.	.
c39525_g3_i1	0.415133	16.6084	1.29414	sp|Q9STX2|VEP1_ARATH^Q9STX2^Q:536-342,H:325-388^55.38%ID^E:2e-15^RecName: Full=3-oxo-Delta(4,5)-steroid 5-beta-reductase;^Eukaryota; Viridiplantae; Streptophyta; Embryophyta; Tracheophyta; Spermatophyta; Magnoliophyta; eudicotyledons; core eudicotyledons; rosids; malvids; Brassicales; Brassicaceae; Camelineae; Arabidopsis	.	.	.	GO:0005829^cellular_component^cytosol`GO:0047787^molecular_function^delta4-3-oxosteroid 5beta-reductase activity`GO:0035671^molecular_function^enone reductase activity`GO:0000166^molecular_function^nucleotide binding`GO:0009611^biological_process^response to wounding`GO:0008202^biological_process^steroid metabolic process`GO:0010051^biological_process^xylem and phloem pattern formation	.	.	.
c39530_g2_i1	2.83674	7.21921	3.40173	sp|Q93Y91|STP5_ARATH^Q93Y91^Q:1266-220,H:152-502^47.44%ID^E:4e-101^RecName: Full=Sugar transport protein 5;^Eukaryota; Viridiplantae; Streptophyta; Embryophyta; Tracheophyta; Spermatophyta; Magnoliophyta; eudicotyledons; core eudicotyledons; rosids; malvids; Brassicales; Brassicaceae; Camelineae; Arabidopsis	.	.	.	.	.	.	.
c39544_g1_i2	1.54522	3.46355	2.07062	sp|Q9LP56|WRK65_ARATH^Q9LP56^Q:1-513,H:105-249^30.68%ID^E:2e-08^RecName: Full=Probable WRKY transcription factor 65;^Eukaryota; Viridiplantae; Streptophyta; Embryophyta; Tracheophyta; Spermatophyta; Magnoliophyta; eudicotyledons; core eudicotyledons; rosids; malvids; Brassicales; Brassicaceae; Camelineae; Arabidopsis	sp|Q9LP56|WRK65_ARATH^Q9LP56^Q:1-171,H:105-249^31.82%ID^E:7e-14^RecName: Full=Probable WRKY transcription factor 65;^Eukaryota; Viridiplantae; Streptophyta; Embryophyta; Tracheophyta; Spermatophyta; Magnoliophyta; eudicotyledons; core eudicotyledons; rosids; malvids; Brassicales; Brassicaceae; Camelineae; Arabidopsis	PF03106.10^WRKY^WRKY DNA -binding domain^1-28^E:6.2e-07	.	GO:0005634^cellular_component^nucleus`GO:0043565^molecular_function^sequence-specific DNA binding`GO:0003700^molecular_function^sequence-specific DNA binding transcription factor activity`GO:0006351^biological_process^transcription, DNA-dependent	.	.	.
c39558_g1_i2	0.784139	6.55154	1.66389	.	.	.	.	.	.	.	.
c39606_g2_i1	0.94558	2.12821	0.813458	sp|P48422|C86A1_ARATH^P48422^Q:2-253,H:423-508^59.77%ID^E:3e-25^RecName: Full=Cytochrome P450 86A1;^Eukaryota; Viridiplantae; Streptophyta; Embryophyta; Tracheophyta; Spermatophyta; Magnoliophyta; eudicotyledons; core eudicotyledons; rosids; malvids; Brassicales; Brassicaceae; Camelineae; Arabidopsis	.	.	COG2124^Cytochrome P450	GO:0016021^cellular_component^integral to membrane`GO:0005773^cellular_component^vacuole`GO:0018685^molecular_function^alkane 1-monooxygenase activity`GO:0009055^molecular_function^electron carrier activity`GO:0020037^molecular_function^heme binding`GO:0005506^molecular_function^iron ion binding`GO:0006631^biological_process^fatty acid metabolic process`GO:0010345^biological_process^suberin biosy…	K15401	map00073|Cutin, suberine and wax biosynthesis	.
c3964_g1_i1	0.645762	3.17144	0.332778	.	.	.	.	.	.	.	.
c39695_g1_i1	0.415133	5.75868	1.70087	sp|Q0WW21|U75C1_ARATH^Q0WW21^Q:488-174,H:349-454^50%ID^E:2e-25^RecName: Full=UDP-glycosyltransferase 75C1;^Eukaryota; Viridiplantae; Streptophyta; Embryophyta; Tracheophyta; Spermatophyta; Magnoliophyta; eudicotyledons; core eudicotyledons; rosids; malvids; Brassicales; Brassicaceae; Camelineae; Arabidopsis	sp|Q0WW21|U75C1_ARATH^Q0WW21^Q:1-105,H:349-454^50%ID^E:4e-27^RecName: Full=UDP-glycosyltransferase 75C1;^Eukaryota; Viridiplantae; Streptophyta; Embryophyta; Tracheophyta; Spermatophyta; Magnoliophyta; eudicotyledons; core eudicotyledons; rosids; malvids; Brassicales; Brassicaceae; Camelineae; Arabidopsis	PF00201.13^UDPGT^UDP-glucoronosyl and UDP-glucosyl transferase^1-68^E:6.6e-09	.	GO:0080018^molecular_function^anthocyanin 5-O-glucosyltransferase activity`GO:0009718^biological_process^anthocyanin-containing compound biosynthetic process	K12338	map00942|Anthocyanin biosynthesis	.
c39735_g1_i1	2.26017	7.71996	2.14457	.	.	.	.	.	.	.	.
c39745_g1_i1	2.2371	5.17446	1.55296	.	.	.	.	.	.	.	.
c39747_g1_i2	6.04248	92.3892	10.2052	sp|A2Z7B3|GME1_ORYSI^A2Z7B3^Q:616-359,H:293-378^93.02%ID^E:2e-49^RecName: Full=GDP-mannose 3,5-epimerase 1;^Eukaryota; Viridiplantae; Streptophyta; Embryophyta; Tracheophyta; Spermatophyta; Magnoliophyta; Liliopsida; Poales; Poaceae; BEP clade; Ehrhartoideae; Oryzeae; Oryza	.	.	COG0451^Nucleoside-diphosphate-sugar epimerases	GO:0050662^molecular_function^coenzyme binding`GO:0047918^molecular_function^GDP-mannose 3,5-epimerase activity`GO:0000166^molecular_function^nucleotide binding`GO:0019853^biological_process^L-ascorbic acid biosynthetic process	.	.	.
c39793_g1_i1	0.645762	2.33685	1.14624	.	.	.	.	.	.	.	.
c39804_g1_i1	5.18916	17.2343	7.46902	sp|Q7XT99|AKR2_ORYSJ^Q7XT99^Q:2-412,H:212-350^81.29%ID^E:9e-75^RecName: Full=Probable aldo-keto reductase 2;^Eukaryota; Viridiplantae; Streptophyta; Embryophyta; Tracheophyta; Spermatophyta; Magnoliophyta; Liliopsida; Poales; Poaceae; BEP clade; Ehrhartoideae; Oryzeae; Oryza	sp|Q7XT99|AKR2_ORYSJ^Q7XT99^Q:1-137,H:212-350^81.29%ID^E:1e-76^RecName: Full=Probable aldo-keto reductase 2;^Eukaryota; Viridiplantae; Streptophyta; Embryophyta; Tracheophyta; Spermatophyta; Magnoliophyta; Liliopsida; Poales; Poaceae; BEP clade; Ehrhartoideae; Oryzeae; Oryza	PF00248.16^Aldo_ket_red^Aldo/keto reductase family^1-106^E:1.2e-17	.	GO:0009941^cellular_component^chloroplast envelope`GO:0005886^cellular_component^plasma membrane`GO:0016491^molecular_function^oxidoreductase activity`GO:0046686^biological_process^response to cadmium ion	.	.	.
c39924_g1_i1	0.484321	2.5455	0.776482	.	.	.	.	.	.	.	.
c39924_g1_i2	0.461258	2.75415	0.517655	.	.	.	.	.	.	.	.
c39924_g1_i3	0.415133	3.38009	0.776482	.	.	.	.	.	.	.	.
c39928_g1_i2	5.25835	29.2107	1.62692	.	.	.	.	.	.	.	.
c39937_g1_i1	122.049	425.933	150.046	sp|P55142|GRXC6_ORYSJ^P55142^Q:225-563,H:1-112^82.3%ID^E:2e-51^RecName: Full=Glutaredoxin-C6;^Eukaryota; Viridiplantae; Streptophyta; Embryophyta; Tracheophyta; Spermatophyta; Magnoliophyta; Liliopsida; Poales; Poaceae; BEP clade; Ehrhartoideae; Oryzeae; Oryza	sp|P55142|GRXC6_ORYSJ^P55142^Q:17-129,H:1-112^82.3%ID^E:1e-62^RecName: Full=Glutaredoxin-C6;^Eukaryota; Viridiplantae; Streptophyta; Embryophyta; Tracheophyta; Spermatophyta; Magnoliophyta; Liliopsida; Poales; Poaceae; BEP clade; Ehrhartoideae; Oryzeae; Oryza	PF00462.19^Glutaredoxin^Glutaredoxin^31-93^E:1.7e-22	COG0695^Glutaredoxin and related proteins	GO:0005737^cellular_component^cytoplasm`GO:0009055^molecular_function^electron carrier activity`GO:0015035^molecular_function^protein disulfide oxidoreductase activity`GO:0045454^biological_process^cell redox homeostasis`GO:0022900^biological_process^electron transport chain	.	.	.
c39947_g1_i1	7.61076	73.3188	9.13291	sp|P15543|ACP3_HORVU^P15543^Q:651-286,H:23-132^64.75%ID^E:4e-37^RecName: Full=Acyl carrier protein 3, chloroplastic;^Eukaryota; Viridiplantae; Streptophyta; Embryophyta; Tracheophyta; Spermatophyta; Magnoliophyta; Liliopsida; Poales; Poaceae; BEP clade; Pooideae; Triticeae; Hordeum	sp|P15543|ACP3_HORVU^P15543^Q:8-141,H:5-132^60.71%ID^E:1e-39^RecName: Full=Acyl carrier protein 3, chloroplastic;^Eukaryota; Viridiplantae; Streptophyta; Embryophyta; Tracheophyta; Spermatophyta; Magnoliophyta; Liliopsida; Poales; Poaceae; BEP clade; Pooideae; Triticeae; Hordeum	PF00550.20^PP-binding^Phosphopantetheine attachment site^65-131^E:6.3e-11	.	GO:0009507^cellular_component^chloroplast`GO:0006633^biological_process^fatty acid biosynthetic process	.	.	.
c39973_g1_i4	0.622699	2.25339	0.961359	.	.	.	.	.	.	.	.
c39975_g1_i1	2.97512	9.26396	4.25217	.	.	.	.	.	.	.	.
c39986_g1_i1	0.55351	2.00302	0.258827	.	.	.	.	.	.	.	.
c39997_g1_i1	0.115315	5.13273	0.406729	.	.	.	.	.	.	.	.
c39997_g2_i2	0.345944	2.87934	0.00021319	.	.	.	.	.	.	.	.
c40011_g1_i2	1.31459	3.75566	0.443704	.	sp|P42736|RAP23_ARATH^P42736^Q:1-89,H:114-221^35.78%ID^E:1e-05^RecName: Full=Ethylene-responsive transcription factor RAP2-3;^Eukaryota; Viridiplantae; Streptophyta; Embryophyta; Tracheophyta; Spermatophyta; Magnoliophyta; eudicotyledons; core eudicotyledons; rosids; malvids; Brassicales; Brassicaceae; Camelineae; Arabidopsis	.	.	GO:0005737^cellular_component^cytoplasm`GO:0005634^cellular_component^nucleus`GO:0005886^cellular_component^plasma membrane`GO:0003677^molecular_function^DNA binding`GO:0003700^molecular_function^sequence-specific DNA binding transcription factor activity`GO:0008219^biological_process^cell death`GO:0009873^biological_process^ethylene mediated signaling pathway`GO:0045893^biological_process^positi…	.	.	.
c40031_g1_i1	0.622699	2.46204	0.147901	.	.	.	.	.	.	.	.
c40036_g1_i2	1.91422	5.13273	2.44037	.	.	.	.	.	.	.	.
c40045_g1_i1	1.29152	2.71242	1.03531	sp|P0C8Q5|PP336_ARATH^P0C8Q5^Q:1329-436,H:278-573^49.66%ID^E:1e-95^RecName: Full=Pentatricopeptide repeat-containing protein At4g22760;^Eukaryota; Viridiplantae; Streptophyta; Embryophyta; Tracheophyta; Spermatophyta; Magnoliophyta; eudicotyledons; core eudicotyledons; rosids; malvids; Brassicales; Brassicaceae; Camelineae; Arabidopsis`sp|P0C8Q5|PP336_ARATH^P0C8Q5^Q:1329-628,H:185-407^22.36%ID^E:…	sp|P0C8Q5|PP336_ARATH^P0C8Q5^Q:1-298,H:278-573^49.66%ID^E:1e-97^RecName: Full=Pentatricopeptide repeat-containing protein At4g22760;^Eukaryota; Viridiplantae; Streptophyta; Embryophyta; Tracheophyta; Spermatophyta; Magnoliophyta; eudicotyledons; core eudicotyledons; rosids; malvids; Brassicales; Brassicaceae; Camelineae; Arabidopsis`sp|P0C8Q5|PP336_ARATH^P0C8Q5^Q:1-234,H:185-407^22.36%ID^E:1e-08^…	PF13041.1^PPR_2^PPR repeat family^18-66^E:1.3e-09`PF13812.1^PPR_3^Pentatricopeptide repeat domain^19-45^E:0.53`PF01535.15^PPR^PPR repeat^20-46^E:1.7e-07`PF01535.15^PPR^PPR repeat^57-85^E:0.41`PF01535.15^PPR^PPR repeat^94-119^E:0.0095`PF13812.1^PPR_3^Pentatricopeptide repeat domain^94-114^E:0.38`PF12854.2^PPR_1^PPR repeat^119-148^E:3.9e-06`PF13041.1^PPR_2^PPR repeat family^120-166^E:7.7e-11`PF1381…	.	.	.	.	.
c40119_g1_i1	4.19745	8.7632	3.51266	.	.	.	.	.	.	.	.
c40124_g1_i1	1.15315	3.12971	2.07062	.	.	.	.	.	.	.	.
c40156_g1_i1	0.507384	3.46355	1.95969	sp|P50746|CADH_EUCBO^P50746^Q:2-91,H:326-355^90%ID^E:5e-11^RecName: Full=Probable cinnamyl alcohol dehydrogenase;^Eukaryota; Viridiplantae; Streptophyta; Embryophyta; Tracheophyta; Spermatophyta; Magnoliophyta; eudicotyledons; core eudicotyledons; rosids; malvids; Myrtales; Myrtaceae; Eucalyptus	.	.	.	GO:0045551^molecular_function^cinnamyl-alcohol dehydrogenase activity`GO:0046872^molecular_function^metal ion binding`GO:0000166^molecular_function^nucleotide binding`GO:0052747^molecular_function^sinapyl alcohol dehydrogenase activity`GO:0008270^molecular_function^zinc ion binding`GO:0009809^biological_process^lignin biosynthetic process	.	.	.
c40223_g1_i1	2.90593	6.76018	3.88241	sp|P93147|C81E1_GLYEC^P93147^Q:733-515,H:426-498^47.95%ID^E:1e-17^RecName: Full=Isoflavone 2'-hydroxylase;^Eukaryota; Viridiplantae; Streptophyta; Embryophyta; Tracheophyta; Spermatophyta; Magnoliophyta; eudicotyledons; core eudicotyledons; rosids; fabids; Fabales; Fabaceae; Papilionoideae; Galegeae; Glycyrrhiza	.	.	.	GO:0016020^cellular_component^membrane`GO:0009055^molecular_function^electron carrier activity`GO:0020037^molecular_function^heme binding`GO:0005506^molecular_function^iron ion binding`GO:0033773^molecular_function^isoflavone 2'-hydroxylase activity	.	.	.
c40227_g1_i1	61.7164	127.609	99.1309	sp|Q55874|Y103_SYNY3^Q55874^Q:1584-1078,H:42-212^34.66%ID^E:7e-11^RecName: Full=Uncharacterized protein sll0103;^Bacteria; Cyanobacteria; Chroococcales; Synechocystis	sp|Q55874|Y103_SYNY3^Q55874^Q:58-226,H:42-212^34.66%ID^E:3e-11^RecName: Full=Uncharacterized protein sll0103;^Bacteria; Cyanobacteria; Chroococcales; Synechocystis	PF05762.9^VWA_CoxE^VWA domain containing CoxE-like protein^53-173^E:1.1e-06`PF00092.23^VWA^von Willebrand factor type A domain^59-212^E:2.4e-22`PF13519.1^VWA_2^von Willebrand factor type A domain^59-220^E:1.9e-22`PF13768.1^VWA_3^von Willebrand factor type A domain^59-206^E:2.3e-16	COG2304^Uncharacterized protein containing a von Willebrand factor type A (vWA) domain	.	.	.	.
c40270_g1_i1	1.01477	2.08648	1.18321	.	.	.	.	.	.	.	.
c40307_g1_i2	1.29152	2.71242	1.81179	.	.	.	.	.	.	.	.
c40333_g1_i1	0.115315	2.29512	0.406729	sp|P08548|LIN1_NYCCO^P08548^Q:2-682,H:549-773^26.41%ID^E:8e-13^RecName: Full=LINE-1 reverse transcriptase homolog;^Eukaryota; Metazoa; Chordata; Craniata; Vertebrata; Euteleostomi; Mammalia; Eutheria; Euarchontoglires; Primates; Strepsirrhini; Chiromyiformes; Lorisidae; Nycticebus	.	PF00078.22^RVT_1^Reverse transcriptase (RNA-dependent DNA polymerase)^2-119^E:9.5e-12	.	.	.	.	.
c40411_g1_i1	0.991705	2.00302	0.702532	sp|Q9FHF9|PP419_ARATH^Q9FHF9^Q:772-569,H:630-697^58.82%ID^E:2e-28^RecName: Full=Pentatricopeptide repeat-containing protein At5g46460, mitochondrial;^Eukaryota; Viridiplantae; Streptophyta; Embryophyta; Tracheophyta; Spermatophyta; Magnoliophyta; eudicotyledons; core eudicotyledons; rosids; malvids; Brassicales; Brassicaceae; Camelineae; Arabidopsis`sp|Q9FHF9|PP419_ARATH^Q9FHF9^Q:897-745,H:587-63…	.	.	.	GO:0005739^cellular_component^mitochondrion	.	.	.
c40448_g1_i2	2.72142	6.17597	3.54963	sp|Q40284|UFOG1_MANES^Q40284^Q:512-243,H:362-449^39.13%ID^E:3e-07^RecName: Full=Anthocyanidin 3-O-glucosyltransferase 1;^Eukaryota; Viridiplantae; Streptophyta; Embryophyta; Tracheophyta; Spermatophyta; Magnoliophyta; eudicotyledons; core eudicotyledons; rosids; fabids; Malpighiales; Euphorbiaceae; Crotonoideae; Manihoteae; Manihot	.	.	.	GO:0047213^molecular_function^anthocyanidin 3-O-glucosyltransferase activity`GO:0009718^biological_process^anthocyanin-containing compound biosynthetic process	.	.	.
c40473_g1_i1	1.06089	2.67069	0.147901	sp|Q6K7E9|HS186_ORYSJ^Q6K7E9^Q:2-79,H:147-172^92.31%ID^E:4e-07^RecName: Full=18.6 kDa class III heat shock protein;^Eukaryota; Viridiplantae; Streptophyta; Embryophyta; Tracheophyta; Spermatophyta; Magnoliophyta; Liliopsida; Poales; Poaceae; BEP clade; Ehrhartoideae; Oryzeae; Oryza	.	.	.	GO:0005737^cellular_component^cytoplasm`GO:0009408^biological_process^response to heat`GO:0009644^biological_process^response to high light intensity`GO:0042542^biological_process^response to hydrogen peroxide	K13993	map04141|Protein processing in endoplasmic reticulum	.
c40534_g1_i2	1.68359	3.71393	2.81013	sp|Q9M345|LRK42_ARATH^Q9M345^Q:924-457,H:469-627^57.86%ID^E:7e-52^RecName: Full=L-type lectin-domain containing receptor kinase IV.2;^Eukaryota; Viridiplantae; Streptophyta; Embryophyta; Tracheophyta; Spermatophyta; Magnoliophyta; eudicotyledons; core eudicotyledons; rosids; malvids; Brassicales; Brassicaceae; Camelineae; Arabidopsis	sp|O80939|LRK41_ARATH^O80939^Q:1-196,H:469-675^50.24%ID^E:5e-54^RecName: Full=L-type lectin-domain containing receptor kinase IV.1;^Eukaryota; Viridiplantae; Streptophyta; Embryophyta; Tracheophyta; Spermatophyta; Magnoliophyta; eudicotyledons; core eudicotyledons; rosids; malvids; Brassicales; Brassicaceae; Camelineae; Arabidopsis	PF00069.20^Pkinase^Protein kinase domain^1-85^E:2e-20`PF07714.12^Pkinase_Tyr^Protein tyrosine kinase^1-85^E:4.6e-16	COG0515^Serine/threonine protein kinase	GO:0016021^cellular_component^integral to membrane`GO:0005886^cellular_component^plasma membrane`GO:0005524^molecular_function^ATP binding`GO:0030246^molecular_function^carbohydrate binding`GO:0004674^molecular_function^protein serine/threonine kinase activity`GO:0009751^biological_process^response to salicylic acid stimulus	.	.	.
c40620_g1_i1	0.0922517	5.21619	0.591606	sp|Q6Z1I5|STAD7_ORYSJ^Q6Z1I5^Q:731-201,H:224-403^84.44%ID^E:3e-75^RecName: Full=Acyl-[acyl-carrier-protein] desaturase 7, chloroplastic;^Eukaryota; Viridiplantae; Streptophyta; Embryophyta; Tracheophyta; Spermatophyta; Magnoliophyta; Liliopsida; Poales; Poaceae; BEP clade; Ehrhartoideae; Oryzeae; Oryza	sp|Q6Z1I5|STAD7_ORYSJ^Q6Z1I5^Q:1-177,H:224-403^84.44%ID^E:1e-98^RecName: Full=Acyl-[acyl-carrier-protein] desaturase 7, chloroplastic;^Eukaryota; Viridiplantae; Streptophyta; Embryophyta; Tracheophyta; Spermatophyta; Magnoliophyta; Liliopsida; Poales; Poaceae; BEP clade; Ehrhartoideae; Oryzeae; Oryza	PF03405.9^FA_desaturase_2^Fatty acid desaturase^1-173^E:2.1e-75	NOG04820^Acyl-[Acyl-Carrier protein] desaturase	GO:0009507^cellular_component^chloroplast`GO:0016020^cellular_component^membrane`GO:0045300^molecular_function^acyl-[acyl-carrier-protein] desaturase activity`GO:0046914^molecular_function^transition metal ion binding`GO:0006633^biological_process^fatty acid biosynthetic process	K03921	map01212|Fatty acid metabolism;map01040|Biosynthesis of unsaturated fatty acids;map00061|Fatty acid biosynthesis	.
c40642_g1_i1	0.184503	2.50377	1.33111	.	.	.	.	.	.	.	.
c40682_g1_i1	1.66053	5.29965	1.88574	sp|Q38910|XTH23_ARATH^Q38910^Q:163-2,H:25-78^75.93%ID^E:2e-14^RecName: Full=Probable xyloglucan endotransglucosylase/hydrolase protein 23;^Eukaryota; Viridiplantae; Streptophyta; Embryophyta; Tracheophyta; Spermatophyta; Magnoliophyta; eudicotyledons; core eudicotyledons; rosids; malvids; Brassicales; Brassicaceae; Camelineae; Arabidopsis	.	.	COG2273^Beta-glucanase/Beta-glucan synthetase	GO:0048046^cellular_component^apoplast`GO:0005618^cellular_component^cell wall`GO:0005794^cellular_component^Golgi apparatus`GO:0004553^molecular_function^hydrolase activity, hydrolyzing O-glycosyl compounds`GO:0016762^molecular_function^xyloglucan:xyloglucosyl transferase activity`GO:0006073^biological_process^cellular glucan metabolic process	.	.	.
c40690_g1_i1	0.645762	2.16994	0.813458	.	.	.	.	.	.	.	.
c40719_g1_i1	4.82015	11.2252	4.36309	sp|P48504|QCR6_SOLTU^P48504^Q:466-260,H:1-69^72.46%ID^E:4e-27^RecName: Full=Cytochrome b-c1 complex subunit 6;^Eukaryota; Viridiplantae; Streptophyta; Embryophyta; Tracheophyta; Spermatophyta; Magnoliophyta; eudicotyledons; core eudicotyledons; asterids; lamiids; Solanales; Solanaceae; Solanoideae; Solaneae; Solanum	sp|P48504|QCR6_SOLTU^P48504^Q:34-102,H:1-69^72.46%ID^E:2e-28^RecName: Full=Cytochrome b-c1 complex subunit 6;^Eukaryota; Viridiplantae; Streptophyta; Embryophyta; Tracheophyta; Spermatophyta; Magnoliophyta; eudicotyledons; core eudicotyledons; asterids; lamiids; Solanales; Solanaceae; Solanoideae; Solaneae; Solanum	PF02320.11^UCR_hinge^Ubiquinol-cytochrome C reductase hinge protein^41-102^E:7.4e-24	.	GO:0005743^cellular_component^mitochondrial inner membrane`GO:0070469^cellular_component^respiratory chain`GO:0008121^molecular_function^ubiquinol-cytochrome-c reductase activity`GO:0006122^biological_process^mitochondrial electron transport, ubiquinol to cytochrome c	.	.	.
c40719_g1_i2	4.93546	11.726	4.32612	sp|P48504|QCR6_SOLTU^P48504^Q:466-260,H:1-69^72.46%ID^E:3e-27^RecName: Full=Cytochrome b-c1 complex subunit 6;^Eukaryota; Viridiplantae; Streptophyta; Embryophyta; Tracheophyta; Spermatophyta; Magnoliophyta; eudicotyledons; core eudicotyledons; asterids; lamiids; Solanales; Solanaceae; Solanoideae; Solaneae; Solanum	.	.	.	GO:0005743^cellular_component^mitochondrial inner membrane`GO:0070469^cellular_component^respiratory chain`GO:0008121^molecular_function^ubiquinol-cytochrome-c reductase activity`GO:0006122^biological_process^mitochondrial electron transport, ubiquinol to cytochrome c	.	.	.
c4077_g1_i1	0.991705	12.7692	1.70087	sp|P12940|IBB_HORVU^P12940^Q:240-34,H:55-123^81.16%ID^E:3e-32^RecName: Full=Bowman-Birk type trypsin inhibitor;^Eukaryota; Viridiplantae; Streptophyta; Embryophyta; Tracheophyta; Spermatophyta; Magnoliophyta; Liliopsida; Poales; Poaceae; BEP clade; Pooideae; Triticeae; Hordeum`sp|P12940|IBB_HORVU^P12940^Q:213-28,H:6-66^54.84%ID^E:2e-11^RecName: Full=Bowman-Birk type trypsin inhibitor;^Eukaryota; …	.	.	.	GO:0005576^cellular_component^extracellular region`GO:0004867^molecular_function^serine-type endopeptidase inhibitor activity	.	.	.
c40804_g1_i1	0.39207	2.00302	0.55463	.	.	.	.	.	.	.	.
c40814_g1_i1	0.115315	6.50981	1.58994	sp|Q9STX2|VEP1_ARATH^Q9STX2^Q:449-6,H:142-287^64.19%ID^E:8e-66^RecName: Full=3-oxo-Delta(4,5)-steroid 5-beta-reductase;^Eukaryota; Viridiplantae; Streptophyta; Embryophyta; Tracheophyta; Spermatophyta; Magnoliophyta; eudicotyledons; core eudicotyledons; rosids; malvids; Brassicales; Brassicaceae; Camelineae; Arabidopsis	sp|Q9STX2|VEP1_ARATH^Q9STX2^Q:1-148,H:142-287^64.19%ID^E:7e-66^RecName: Full=3-oxo-Delta(4,5)-steroid 5-beta-reductase;^Eukaryota; Viridiplantae; Streptophyta; Embryophyta; Tracheophyta; Spermatophyta; Magnoliophyta; eudicotyledons; core eudicotyledons; rosids; malvids; Brassicales; Brassicaceae; Camelineae; Arabidopsis	.	.	GO:0005829^cellular_component^cytosol`GO:0047787^molecular_function^delta4-3-oxosteroid 5beta-reductase activity`GO:0035671^molecular_function^enone reductase activity`GO:0000166^molecular_function^nucleotide binding`GO:0009611^biological_process^response to wounding`GO:0008202^biological_process^steroid metabolic process`GO:0010051^biological_process^xylem and phloem pattern formation	.	.	.
c40843_g1_i1	0.322881	3.71393	0.850433	sp|Q941X2|LAC3_ORYSJ^Q941X2^Q:922-242,H:342-567^83.7%ID^E:2e-138^RecName: Full=Laccase-3;^Eukaryota; Viridiplantae; Streptophyta; Embryophyta; Tracheophyta; Spermatophyta; Magnoliophyta; Liliopsida; Poales; Poaceae; BEP clade; Ehrhartoideae; Oryzeae; Oryza	sp|Q941X2|LAC3_ORYSJ^Q941X2^Q:1-227,H:342-567^83.7%ID^E:9e-140^RecName: Full=Laccase-3;^Eukaryota; Viridiplantae; Streptophyta; Embryophyta; Tracheophyta; Spermatophyta; Magnoliophyta; Liliopsida; Poales; Poaceae; BEP clade; Ehrhartoideae; Oryzeae; Oryza	PF07731.9^Cu-oxidase_2^Multicopper oxidase^76-209^E:6.2e-42	COG2132^Putative multicopper oxidases	GO:0048046^cellular_component^apoplast`GO:0005507^molecular_function^copper ion binding`GO:0052716^molecular_function^hydroquinone:oxygen oxidoreductase activity`GO:0046274^biological_process^lignin catabolic process`GO:0046688^biological_process^response to copper ion	.	.	.
c40898_g1_i1	1.17621	3.00453	1.14624	.	.	.	.	.	.	.	.
c40925_g1_i1	0.0691888	2.58723	0.0739507	.	.	.	.	.	.	.	.
c40929_g1_i1	1.49909	4.71544	2.6992	.	.	.	.	.	.	.	.
c40950_g1_i2	1.52215	3.12971	1.44204	sp|Q5XF03|GPAT8_ARATH^Q5XF03^Q:611-270,H:387-500^56.14%ID^E:4e-36^RecName: Full=Probable glycerol-3-phosphate acyltransferase 8;^Eukaryota; Viridiplantae; Streptophyta; Embryophyta; Tracheophyta; Spermatophyta; Magnoliophyta; eudicotyledons; core eudicotyledons; rosids; malvids; Brassicales; Brassicaceae; Camelineae; Arabidopsis	sp|Q9CAY3|GPAT5_ARATH^Q9CAY3^Q:1-107,H:377-482^59.81%ID^E:4e-38^RecName: Full=Glycerol-3-phosphate acyltransferase 5;^Eukaryota; Viridiplantae; Streptophyta; Embryophyta; Tracheophyta; Spermatophyta; Magnoliophyta; eudicotyledons; core eudicotyledons; rosids; malvids; Brassicales; Brassicaceae; Camelineae; Arabidopsis	.	.	GO:0016021^cellular_component^integral to membrane`GO:0090447^molecular_function^glycerol-3-phosphate 2-O-acyltransferase activity`GO:0004366^molecular_function^glycerol-3-phosphate O-acyltransferase activity`GO:0016024^biological_process^CDP-diacylglycerol biosynthetic process`GO:0010345^biological_process^suberin biosynthetic process	K13508	map00564|Glycerophospholipid metabolism;map01100|Metabolic pathways;map00561|Glycerolipid metabolism	.
c40951_g1_i1	1.91422	3.88085	1.07229	.	.	.	.	.	.	.	.
c41001_g1_i1	0.761076	2.21167	1.10926	sp|Q9FLD8|PP408_ARATH^Q9FLD8^Q:1179-166,H:334-661^56.8%ID^E:9e-137^RecName: Full=Pentatricopeptide repeat-containing protein At5g39980, chloroplastic;^Eukaryota; Viridiplantae; Streptophyta; Embryophyta; Tracheophyta; Spermatophyta; Magnoliophyta; eudicotyledons; core eudicotyledons; rosids; malvids; Brassicales; Brassicaceae; Camelineae; Arabidopsis`sp|Q9FLD8|PP408_ARATH^Q9FLD8^Q:1182-310,H:158-…	sp|Q9FLD8|PP408_ARATH^Q9FLD8^Q:3-347,H:334-668^55.94%ID^E:2e-139^RecName: Full=Pentatricopeptide repeat-containing protein At5g39980, chloroplastic;^Eukaryota; Viridiplantae; Streptophyta; Embryophyta; Tracheophyta; Spermatophyta; Magnoliophyta; eudicotyledons; core eudicotyledons; rosids; malvids; Brassicales; Brassicaceae; Camelineae; Arabidopsis`sp|Q9FLD8|PP408_ARATH^Q9FLD8^Q:2-292,H:158-476^2…	PF01535.15^PPR^PPR repeat^2-30^E:0.0017`PF13041.1^PPR_2^PPR repeat family^2-44^E:3.4e-09`PF12854.2^PPR_1^PPR repeat^29-60^E:2.2e-06`PF13812.1^PPR_3^Pentatricopeptide repeat domain^34-61^E:0.27`PF01535.15^PPR^PPR repeat^35-61^E:1.8e-05`PF13041.1^PPR_2^PPR repeat family^76-121^E:1.2e-12`PF13812.1^PPR_3^Pentatricopeptide repeat domain^78-111^E:0.015`PF01535.15^PPR^PPR repeat^79-109^E:0.002`PF12854.2…	.	GO:0009507^cellular_component^chloroplast	.	.	.
c41042_g1_i1	0.530447	2.58723	0.295803	.	.	.	.	.	.	.	.
c41051_g1_i2	0.39207	2.12821	0.443704	sp|Q6Z5P2|GUN7_ORYSJ^Q6Z5P2^Q:1-474,H:322-473^79.11%ID^E:2e-70^RecName: Full=Endoglucanase 7;^Eukaryota; Viridiplantae; Streptophyta; Embryophyta; Tracheophyta; Spermatophyta; Magnoliophyta; Liliopsida; Poales; Poaceae; BEP clade; Ehrhartoideae; Oryzeae; Oryza	sp|Q6Z5P2|GUN7_ORYSJ^Q6Z5P2^Q:1-158,H:322-473^83.54%ID^E:4e-87^RecName: Full=Endoglucanase 7;^Eukaryota; Viridiplantae; Streptophyta; Embryophyta; Tracheophyta; Spermatophyta; Magnoliophyta; Liliopsida; Poales; Poaceae; BEP clade; Ehrhartoideae; Oryzeae; Oryza	PF00759.14^Glyco_hydro_9^Glycosyl hydrolase family 9^17-158^E:9.6e-32	NOG05134^Glycoside hydrolase family 9	GO:0005576^cellular_component^extracellular region`GO:0008810^molecular_function^cellulase activity`GO:0030245^biological_process^cellulose catabolic process	.	.	.
c41051_g1_i3	0.761076	3.21317	0.517655	sp|Q6Z5P2|GUN7_ORYSJ^Q6Z5P2^Q:1-459,H:322-473^86.27%ID^E:2e-75^RecName: Full=Endoglucanase 7;^Eukaryota; Viridiplantae; Streptophyta; Embryophyta; Tracheophyta; Spermatophyta; Magnoliophyta; Liliopsida; Poales; Poaceae; BEP clade; Ehrhartoideae; Oryzeae; Oryza	sp|Q6Z5P2|GUN7_ORYSJ^Q6Z5P2^Q:1-153,H:322-473^86.27%ID^E:2e-90^RecName: Full=Endoglucanase 7;^Eukaryota; Viridiplantae; Streptophyta; Embryophyta; Tracheophyta; Spermatophyta; Magnoliophyta; Liliopsida; Poales; Poaceae; BEP clade; Ehrhartoideae; Oryzeae; Oryza	PF00759.14^Glyco_hydro_9^Glycosyl hydrolase family 9^17-153^E:2.5e-32	NOG05134^Glycoside hydrolase family 9	GO:0005576^cellular_component^extracellular region`GO:0008810^molecular_function^cellulase activity`GO:0030245^biological_process^cellulose catabolic process	.	.	.
c41062_g1_i1	2.32935	10.9331	1.18321	.	.	.	.	.	.	.	.
c41062_g1_i2	2.81368	8.93012	3.77149	.	.	.	.	.	.	.	.
c41069_g1_i1	0.738013	2.12821	0.850433	sp|P0C8Q7|PP369_ARATH^P0C8Q7^Q:5-838,H:263-532^50.72%ID^E:1e-90^RecName: Full=Pentatricopeptide repeat-containing protein At5g08305;^Eukaryota; Viridiplantae; Streptophyta; Embryophyta; Tracheophyta; Spermatophyta; Magnoliophyta; eudicotyledons; core eudicotyledons; rosids; malvids; Brassicales; Brassicaceae; Camelineae; Arabidopsis`sp|P0C8Q7|PP369_ARATH^P0C8Q7^Q:41-499,H:173-325^25.16%ID^E:2e-06…	sp|P0C8Q7|PP369_ARATH^P0C8Q7^Q:2-279,H:263-532^50.72%ID^E:1e-93^RecName: Full=Pentatricopeptide repeat-containing protein At5g08305;^Eukaryota; Viridiplantae; Streptophyta; Embryophyta; Tracheophyta; Spermatophyta; Magnoliophyta; eudicotyledons; core eudicotyledons; rosids; malvids; Brassicales; Brassicaceae; Camelineae; Arabidopsis`sp|P0C8Q7|PP369_ARATH^P0C8Q7^Q:14-166,H:173-325^25.16%ID^E:6e-07…	PF01535.15^PPR^PPR repeat^19-39^E:0.032`PF13041.1^PPR_2^PPR repeat family^47-94^E:3.1e-09`PF01535.15^PPR^PPR repeat^50-79^E:5.1e-05`PF01535.15^PPR^PPR repeat^84-113^E:0.018`PF13812.1^PPR_3^Pentatricopeptide repeat domain^85-116^E:0.049`PF13812.1^PPR_3^Pentatricopeptide repeat domain^118-144^E:0.094`PF01535.15^PPR^PPR repeat^121-145^E:0.015	.	.	.	.	.
c41105_g1_i3	0.39207	2.29512	0.0739507	.	.	.	.	.	.	.	.
c41114_g1_i1	2.12179	4.33987	3.43871	sp|O65238|Y5537_ARATH^O65238^Q:2-490,H:699-842^40.49%ID^E:2e-25^RecName: Full=G-type lectin S-receptor-like serine/threonine-protein kinase At5g35370;^Eukaryota; Viridiplantae; Streptophyta; Embryophyta; Tracheophyta; Spermatophyta; Magnoliophyta; eudicotyledons; core eudicotyledons; rosids; malvids; Brassicales; Brassicaceae; Camelineae; Arabidopsis	sp|O65238|Y5537_ARATH^O65238^Q:1-163,H:699-842^41.1%ID^E:7e-29^RecName: Full=G-type lectin S-receptor-like serine/threonine-protein kinase At5g35370;^Eukaryota; Viridiplantae; Streptophyta; Embryophyta; Tracheophyta; Spermatophyta; Magnoliophyta; eudicotyledons; core eudicotyledons; rosids; malvids; Brassicales; Brassicaceae; Camelineae; Arabidopsis	.	COG0515^Serine/threonine protein kinase	GO:0016021^cellular_component^integral to membrane`GO:0044459^cellular_component^plasma membrane part`GO:0005524^molecular_function^ATP binding`GO:0005516^molecular_function^calmodulin binding`GO:0004674^molecular_function^protein serine/threonine kinase activity	.	.	.
c41114_g1_i2	2.07566	5.42484	2.44037	sp|O65238|Y5537_ARATH^O65238^Q:2-403,H:699-813^44.03%ID^E:1e-23^RecName: Full=G-type lectin S-receptor-like serine/threonine-protein kinase At5g35370;^Eukaryota; Viridiplantae; Streptophyta; Embryophyta; Tracheophyta; Spermatophyta; Magnoliophyta; eudicotyledons; core eudicotyledons; rosids; malvids; Brassicales; Brassicaceae; Camelineae; Arabidopsis	sp|O65238|Y5537_ARATH^O65238^Q:1-193,H:699-872^39.8%ID^E:1e-33^RecName: Full=G-type lectin S-receptor-like serine/threonine-protein kinase At5g35370;^Eukaryota; Viridiplantae; Streptophyta; Embryophyta; Tracheophyta; Spermatophyta; Magnoliophyta; eudicotyledons; core eudicotyledons; rosids; malvids; Brassicales; Brassicaceae; Camelineae; Arabidopsis	.	COG0515^Serine/threonine protein kinase	GO:0016021^cellular_component^integral to membrane`GO:0044459^cellular_component^plasma membrane part`GO:0005524^molecular_function^ATP binding`GO:0005516^molecular_function^calmodulin binding`GO:0004674^molecular_function^protein serine/threonine kinase activity	.	.	.
c41137_g1_i1	0.230629	4.63198	0.443704	sp|Q5UB07|TPS4_MEDTR^Q5UB07^Q:21-581,H:392-577^43.09%ID^E:2e-40^RecName: Full=Tricyclene synthase TPS4, chloroplastic;^Eukaryota; Viridiplantae; Streptophyta; Embryophyta; Tracheophyta; Spermatophyta; Magnoliophyta; eudicotyledons; core eudicotyledons; rosids; fabids; Fabales; Fabaceae; Papilionoideae; Trifolieae; Medicago	sp|Q5UB07|TPS4_MEDTR^Q5UB07^Q:7-193,H:392-577^43.09%ID^E:2e-45^RecName: Full=Tricyclene synthase TPS4, chloroplastic;^Eukaryota; Viridiplantae; Streptophyta; Embryophyta; Tracheophyta; Spermatophyta; Magnoliophyta; eudicotyledons; core eudicotyledons; rosids; fabids; Fabales; Fabaceae; Papilionoideae; Trifolieae; Medicago	PF03936.11^Terpene_synth_C^Terpene synthase family, metal binding domain^9-142^E:7.7e-27	.	GO:0009570^cellular_component^chloroplast stroma`GO:0000287^molecular_function^magnesium ion binding`GO:0010333^molecular_function^terpene synthase activity`GO:0006952^biological_process^defense response`GO:0080027^biological_process^response to herbivore`GO:0009753^biological_process^response to jasmonic acid stimulus`GO:0009611^biological_process^response to wounding`GO:0016114^biological_proce…	.	.	.
c41178_g1_i3	0.484321	6.25943	1.51599	sp|Q9S9N9|CCR1_ARATH^Q9S9N9^Q:3-833,H:46-322^53.96%ID^E:7e-102^RecName: Full=Cinnamoyl-CoA reductase 1;^Eukaryota; Viridiplantae; Streptophyta; Embryophyta; Tracheophyta; Spermatophyta; Magnoliophyta; eudicotyledons; core eudicotyledons; rosids; malvids; Brassicales; Brassicaceae; Camelineae; Arabidopsis	sp|Q9S9N9|CCR1_ARATH^Q9S9N9^Q:1-277,H:46-322^53.96%ID^E:1e-102^RecName: Full=Cinnamoyl-CoA reductase 1;^Eukaryota; Viridiplantae; Streptophyta; Embryophyta; Tracheophyta; Spermatophyta; Magnoliophyta; eudicotyledons; core eudicotyledons; rosids; malvids; Brassicales; Brassicaceae; Camelineae; Arabidopsis	PF01370.16^Epimerase^NAD dependent epimerase/dehydratase family^13-203^E:1e-17`PF13460.1^NAD_binding_10^NADH(P)-binding^15-188^E:3.7e-10`PF01073.14^3Beta_HSD^3-beta hydroxysteroid dehydrogenase/isomerase family^19-193^E:7.8e-14`PF07993.7^NAD_binding_4^Male sterility protein^35-149^E:3.7e-07	.	GO:0005829^cellular_component^cytosol`GO:0016621^molecular_function^cinnamoyl-CoA reductase activity`GO:0050662^molecular_function^coenzyme binding`GO:0000166^molecular_function^nucleotide binding`GO:0009809^biological_process^lignin biosynthetic process`GO:0009409^biological_process^response to cold	K09753	map01110|Biosynthesis of secondary metabolites;map01100|Metabolic pathways;map00940|Phenylpropanoid biosynthesis	.
c41188_g1_i1	1.79891	4.50679	3.54963	sp|Q31708|RT04_ARATH^Q31708^Q:418-699,H:14-108^67.37%ID^E:4e-16^RecName: Full=Ribosomal protein S4, mitochondrial;^Eukaryota; Viridiplantae; Streptophyta; Embryophyta; Tracheophyta; Spermatophyta; Magnoliophyta; eudicotyledons; core eudicotyledons; rosids; malvids; Brassicales; Brassicaceae; Camelineae; Arabidopsis	.	.	.	GO:0005763^cellular_component^mitochondrial small ribosomal subunit`GO:0019843^molecular_function^rRNA binding	.	.	.
c41216_g1_i2	2.32935	4.71544	3.32778	.	.	PF14214.1^Helitron_like_N^Helitron helicase-like domain at N-terminus^3-135^E:6.2e-31	.	.	.	.	.
c41221_g1_i1	4.03601	12.1016	4.21519	.	.	.	.	.	.	.	.
c41230_g1_i1	2.58305	5.29965	4.21519	sp|O23888|ALDO2_MAIZE^O23888^Q:2-301,H:1174-1273^96%ID^E:9e-60^RecName: Full=Indole-3-acetaldehyde oxidase;^Eukaryota; Viridiplantae; Streptophyta; Embryophyta; Tracheophyta; Spermatophyta; Magnoliophyta; Liliopsida; Poales; Poaceae; PACMAD clade; Panicoideae; Andropogoneae; Zea	sp|O23888|ALDO2_MAIZE^O23888^Q:1-100,H:1174-1273^96%ID^E:8e-60^RecName: Full=Indole-3-acetaldehyde oxidase;^Eukaryota; Viridiplantae; Streptophyta; Embryophyta; Tracheophyta; Spermatophyta; Magnoliophyta; Liliopsida; Poales; Poaceae; PACMAD clade; Panicoideae; Andropogoneae; Zea	PF02738.13^Ald_Xan_dh_C2^Molybdopterin-binding domain of aldehyde dehydrogenase^1-76^E:2e-31	.	GO:0005737^cellular_component^cytoplasm`GO:0051537^molecular_function^2 iron, 2 sulfur cluster binding`GO:0009055^molecular_function^electron carrier activity`GO:0071949^molecular_function^FAD binding`GO:0050302^molecular_function^indole-3-acetaldehyde oxidase activity`GO:0005506^molecular_function^iron ion binding`GO:0043546^molecular_function^molybdopterin cofactor binding`GO:0016614^molecular_…	.	.	.
c41257_g1_i1	0.0461258	5.091	1.29414	sp|Q3ECH2|Y1670_ARATH^Q3ECH2^Q:142-1326,H:457-848^46.67%ID^E:1e-103^RecName: Full=Probable receptor-like protein kinase At1g67000;^Eukaryota; Viridiplantae; Streptophyta; Embryophyta; Tracheophyta; Spermatophyta; Magnoliophyta; eudicotyledons; core eudicotyledons; rosids; malvids; Brassicales; Brassicaceae; Camelineae; Arabidopsis	sp|Q3ECH2|Y1670_ARATH^Q3ECH2^Q:35-478,H:444-886^46.27%ID^E:2e-117^RecName: Full=Probable receptor-like protein kinase At1g67000;^Eukaryota; Viridiplantae; Streptophyta; Embryophyta; Tracheophyta; Spermatophyta; Magnoliophyta; eudicotyledons; core eudicotyledons; rosids; malvids; Brassicales; Brassicaceae; Camelineae; Arabidopsis	PF14380.1^WAK_assoc^Wall-associated receptor kinase C-terminal^14-62^E:8.2e-15`PF00069.20^Pkinase^Protein kinase domain^154-364^E:1.1e-40`PF07714.12^Pkinase_Tyr^Protein tyrosine kinase^154-433^E:7e-40	COG0515^Serine/threonine protein kinase	GO:0016021^cellular_component^integral to membrane`GO:0005886^cellular_component^plasma membrane`GO:0005524^molecular_function^ATP binding`GO:0004674^molecular_function^protein serine/threonine kinase activity	.	.	.
c41257_g1_i2	0.184503	4.88236	0.924384	sp|Q3ECH2|Y1670_ARATH^Q3ECH2^Q:162-1106,H:531-848^52.62%ID^E:1e-102^RecName: Full=Probable receptor-like protein kinase At1g67000;^Eukaryota; Viridiplantae; Streptophyta; Embryophyta; Tracheophyta; Spermatophyta; Magnoliophyta; eudicotyledons; core eudicotyledons; rosids; malvids; Brassicales; Brassicaceae; Camelineae; Arabidopsis	sp|Q3ECH2|Y1670_ARATH^Q3ECH2^Q:1-404,H:495-886^45.67%ID^E:2e-109^RecName: Full=Probable receptor-like protein kinase At1g67000;^Eukaryota; Viridiplantae; Streptophyta; Embryophyta; Tracheophyta; Spermatophyta; Magnoliophyta; eudicotyledons; core eudicotyledons; rosids; malvids; Brassicales; Brassicaceae; Camelineae; Arabidopsis	PF00069.20^Pkinase^Protein kinase domain^80-291^E:6.5e-41`PF07714.12^Pkinase_Tyr^Protein tyrosine kinase^80-359^E:4.4e-40	COG0515^Serine/threonine protein kinase	GO:0016021^cellular_component^integral to membrane`GO:0005886^cellular_component^plasma membrane`GO:0005524^molecular_function^ATP binding`GO:0004674^molecular_function^protein serine/threonine kinase activity	.	.	.
c41258_g1_i1	1.6144	4.17295	1.66389	sp|Q06398|GSTU6_ORYSJ^Q06398^Q:3-368,H:104-227^50%ID^E:4e-28^RecName: Full=Probable glutathione S-transferase GSTU6;^Eukaryota; Viridiplantae; Streptophyta; Embryophyta; Tracheophyta; Spermatophyta; Magnoliophyta; Liliopsida; Poales; Poaceae; BEP clade; Ehrhartoideae; Oryzeae; Oryza	sp|Q06398|GSTU6_ORYSJ^Q06398^Q:1-122,H:104-227^50%ID^E:1e-29^RecName: Full=Probable glutathione S-transferase GSTU6;^Eukaryota; Viridiplantae; Streptophyta; Embryophyta; Tracheophyta; Spermatophyta; Magnoliophyta; Liliopsida; Poales; Poaceae; BEP clade; Ehrhartoideae; Oryzeae; Oryza	PF00043.20^GST_C^Glutathione S-transferase, C-terminal domain^18-99^E:4.3e-06	.	GO:0009507^cellular_component^chloroplast`GO:0004364^molecular_function^glutathione transferase activity`GO:0009704^biological_process^de-etiolation`GO:0048527^biological_process^lateral root development`GO:0046686^biological_process^response to cadmium ion`GO:0060416^biological_process^response to growth hormone stimulus`GO:0080167^biological_process^response to karrikin`GO:0006950^biological_pr…	K00799	map00480|Glutathione metabolism;map05204|Chemical carcinogenesis;map00980|Metabolism of xenobiotics by cytochrome P450;map00982|Drug metabolism - cytochrome P450	.
c41261_g1_i2	91.629	200.343	155.851	sp|Q7FAX1|PXG_ORYSJ^Q7FAX1^Q:112-798,H:1-230^77.59%ID^E:2e-124^RecName: Full=Peroxygenase;^Eukaryota; Viridiplantae; Streptophyta; Embryophyta; Tracheophyta; Spermatophyta; Magnoliophyta; Liliopsida; Poales; Poaceae; BEP clade; Ehrhartoideae; Oryzeae; Oryza	sp|Q7FAX1|PXG_ORYSJ^Q7FAX1^Q:1-229,H:1-230^78.02%ID^E:2e-130^RecName: Full=Peroxygenase;^Eukaryota; Viridiplantae; Streptophyta; Embryophyta; Tracheophyta; Spermatophyta; Magnoliophyta; Liliopsida; Poales; Poaceae; BEP clade; Ehrhartoideae; Oryzeae; Oryza	PF05042.8^Caleosin^Caleosin related protein^60-229^E:2.1e-86	NOG71893^Calcium ion binding protein	GO:0031969^cellular_component^chloroplast membrane`GO:0005783^cellular_component^endoplasmic reticulum`GO:0016021^cellular_component^integral to membrane`GO:0005811^cellular_component^lipid particle`GO:0005773^cellular_component^vacuole`GO:0005509^molecular_function^calcium ion binding`GO:0004392^molecular_function^heme oxygenase (decyclizing) activity`GO:0071614^molecular_function^linoleic acid …	.	.	.
c41266_g1_i1	4.77402	10.4741	5.91606	.	.	.	.	.	.	.	.
c41302_g1_i1	0.369007	4.29814	0.332778	.	.	.	.	.	.	.	.
c41307_g1_i1	0.899454	4.3816	1.92272	sp|Q40284|UFOG1_MANES^Q40284^Q:2-787,H:21-280^30.94%ID^E:5e-36^RecName: Full=Anthocyanidin 3-O-glucosyltransferase 1;^Eukaryota; Viridiplantae; Streptophyta; Embryophyta; Tracheophyta; Spermatophyta; Magnoliophyta; eudicotyledons; core eudicotyledons; rosids; fabids; Malpighiales; Euphorbiaceae; Crotonoideae; Manihoteae; Manihot	sp|Q40284|UFOG1_MANES^Q40284^Q:1-262,H:21-280^32.5%ID^E:7e-42^RecName: Full=Anthocyanidin 3-O-glucosyltransferase 1;^Eukaryota; Viridiplantae; Streptophyta; Embryophyta; Tracheophyta; Spermatophyta; Magnoliophyta; eudicotyledons; core eudicotyledons; rosids; fabids; Malpighiales; Euphorbiaceae; Crotonoideae; Manihoteae; Manihot	.	.	GO:0047213^molecular_function^anthocyanidin 3-O-glucosyltransferase activity`GO:0009718^biological_process^anthocyanin-containing compound biosynthetic process	.	.	.
c41337_g1_i2	0.645762	2.25339	0.665556	.	.	.	.	.	.	.	.
c41349_g1_i1	1.79891	6.46808	2.88408	.	.	PF02162.12^XYPPX^XYPPX repeat (two copies)^33-48^E:0.096`PF02162.12^XYPPX^XYPPX repeat (two copies)^67-78^E:1.6`PF12734.2^CYSTM^Cysteine-rich TM module stress tolerance^70-106^E:1.8e-13	.	.	.	.	.
c41349_g1_i2	4.47421	10.8079	3.84544	.	.	.	.	.	.	.	.
c41352_g1_i1	0.207566	2.67069	0.739507	sp|O23382|U71B5_ARATH^O23382^Q:3-134,H:366-409^56.82%ID^E:7e-10^RecName: Full=UDP-glycosyltransferase 71B5;^Eukaryota; Viridiplantae; Streptophyta; Embryophyta; Tracheophyta; Spermatophyta; Magnoliophyta; eudicotyledons; core eudicotyledons; rosids; malvids; Brassicales; Brassicaceae; Camelineae; Arabidopsis	sp|Q40287|UFOG5_MANES^Q40287^Q:1-92,H:371-462^49.47%ID^E:4e-20^RecName: Full=Anthocyanidin 3-O-glucosyltransferase 5;^Eukaryota; Viridiplantae; Streptophyta; Embryophyta; Tracheophyta; Spermatophyta; Magnoliophyta; eudicotyledons; core eudicotyledons; rosids; fabids; Malpighiales; Euphorbiaceae; Crotonoideae; Manihoteae; Manihot	PF00201.13^UDPGT^UDP-glucoronosyl and UDP-glucosyl transferase^1-33^E:2.1e-05	.	GO:0047213^molecular_function^anthocyanidin 3-O-glucosyltransferase activity`GO:0009718^biological_process^anthocyanin-containing compound biosynthetic process	.	.	.
c41352_g1_i2	0.761076	4.08949	0.813458	sp|Q4R1I9|ANGLT_ROSHC^Q4R1I9^Q:1-300,H:367-466^44%ID^E:5e-11^RecName: Full=Anthocyanidin 5,3-O-glucosyltransferase;^Eukaryota; Viridiplantae; Streptophyta; Embryophyta; Tracheophyta; Spermatophyta; Magnoliophyta; eudicotyledons; core eudicotyledons; rosids; fabids; Rosales; Rosaceae; Rosoideae; Rosoideae unplaced; Rosa	sp|Q40287|UFOG5_MANES^Q40287^Q:1-93,H:369-462^51.04%ID^E:1e-24^RecName: Full=Anthocyanidin 3-O-glucosyltransferase 5;^Eukaryota; Viridiplantae; Streptophyta; Embryophyta; Tracheophyta; Spermatophyta; Magnoliophyta; eudicotyledons; core eudicotyledons; rosids; fabids; Malpighiales; Euphorbiaceae; Crotonoideae; Manihoteae; Manihot	PF00201.13^UDPGT^UDP-glucoronosyl and UDP-glucosyl transferase^1-35^E:9.3e-07	.	GO:0047213^molecular_function^anthocyanidin 3-O-glucosyltransferase activity`GO:0009718^biological_process^anthocyanin-containing compound biosynthetic process	.	.	.
c41352_g2_i1	4.7279	19.4877	3.47568	sp|Q9SCP5|U73C7_ARATH^Q9SCP5^Q:3-122,H:370-413^63.64%ID^E:8e-10^RecName: Full=UDP-glycosyltransferase 73C7;^Eukaryota; Viridiplantae; Streptophyta; Embryophyta; Tracheophyta; Spermatophyta; Magnoliophyta; eudicotyledons; core eudicotyledons; rosids; malvids; Brassicales; Brassicaceae; Camelineae; Arabidopsis	sp|Q40287|UFOG5_MANES^Q40287^Q:1-92,H:371-463^49.47%ID^E:5e-21^RecName: Full=Anthocyanidin 3-O-glucosyltransferase 5;^Eukaryota; Viridiplantae; Streptophyta; Embryophyta; Tracheophyta; Spermatophyta; Magnoliophyta; eudicotyledons; core eudicotyledons; rosids; fabids; Malpighiales; Euphorbiaceae; Crotonoideae; Manihoteae; Manihot	PF00201.13^UDPGT^UDP-glucoronosyl and UDP-glucosyl transferase^1-33^E:2e-05	.	GO:0047213^molecular_function^anthocyanidin 3-O-glucosyltransferase activity`GO:0009718^biological_process^anthocyanin-containing compound biosynthetic process	.	.	.
c41382_g1_i1	4.93546	11.2252	0.887409	sp|P43311|PPO_VITVI^P43311^Q:453-199,H:522-604^38.37%ID^E:4e-10^RecName: Full=Polyphenol oxidase, chloroplastic;^Eukaryota; Viridiplantae; Streptophyta; Embryophyta; Tracheophyta; Spermatophyta; Magnoliophyta; eudicotyledons; core eudicotyledons; rosids; Vitales; Vitaceae; Vitis	.	.	.	.	.	.	.
c41405_g1_i1	1.2454	5.25792	1.99667	.	.	.	.	.	.	.	.
c41455_g1_i2	78.3217	216.201	92.1056	sp|O04066|ACBP_RICCO^O04066^Q:738-481,H:1-85^81.4%ID^E:9e-32^RecName: Full=Acyl-CoA-binding protein;^Eukaryota; Viridiplantae; Streptophyta; Embryophyta; Tracheophyta; Spermatophyta; Magnoliophyta; eudicotyledons; core eudicotyledons; rosids; fabids; Malpighiales; Euphorbiaceae; Acalyphoideae; Acalypheae; Ricinus	.	.	.	GO:0000062^molecular_function^fatty-acyl-CoA binding`GO:0008289^molecular_function^lipid binding`GO:0006810^biological_process^transport	.	.	.
c41455_g1_i4	63.6767	193.458	73.507	sp|O04066|ACBP_RICCO^O04066^Q:738-481,H:1-85^81.4%ID^E:7e-32^RecName: Full=Acyl-CoA-binding protein;^Eukaryota; Viridiplantae; Streptophyta; Embryophyta; Tracheophyta; Spermatophyta; Magnoliophyta; eudicotyledons; core eudicotyledons; rosids; fabids; Malpighiales; Euphorbiaceae; Acalyphoideae; Acalypheae; Ricinus	.	.	.	GO:0000062^molecular_function^fatty-acyl-CoA binding`GO:0008289^molecular_function^lipid binding`GO:0006810^biological_process^transport	.	.	.
c41459_g1_i3	1.77584	4.04776	1.84877	.	.	.	.	.	.	.	.
c41461_g1_i2	0.71495	2.16994	0.887409	.	.	.	.	.	.	.	.
c41463_g1_i1	0.0230629	3.96431	0.221852	.	.	.	.	.	.	.	.
c41495_g1_i1	2.16791	5.55003	2.95803	.	.	.	.	.	.	.	.
c41540_g3_i1	26.776	55.6255	6.35976	.	.	.	.	.	.	.	.
c41558_g1_i1	0.415133	4.00604	0.443704	sp|P85966|AMP_TRIKH^P85966^Q:105-239,H:1-45^97.78%ID^E:6e-21^RecName: Full=Antimicrobial peptide 1b;^Eukaryota; Viridiplantae; Streptophyta; Embryophyta; Tracheophyta; Spermatophyta; Magnoliophyta; Liliopsida; Poales; Poaceae; BEP clade; Pooideae; Triticeae; Triticum	sp|P85966|AMP_TRIKH^P85966^Q:35-79,H:1-45^97.78%ID^E:1e-23^RecName: Full=Antimicrobial peptide 1b;^Eukaryota; Viridiplantae; Streptophyta; Embryophyta; Tracheophyta; Spermatophyta; Magnoliophyta; Liliopsida; Poales; Poaceae; BEP clade; Pooideae; Triticeae; Triticum	PF00187.14^Chitin_bind_1^Chitin recognition protein^35-75^E:2.2e-13	.	GO:0008061^molecular_function^chitin binding`GO:0042742^biological_process^defense response to bacterium`GO:0050832^biological_process^defense response to fungus`GO:0031640^biological_process^killing of cells of other organism	.	.	.
c41568_g1_i3	1.03783	2.5455	1.88574	sp|Q9FNK5|FB285_ARATH^Q9FNK5^Q:543-280,H:313-395^51.11%ID^E:5e-19^RecName: Full=F-box protein At5g46170;^Eukaryota; Viridiplantae; Streptophyta; Embryophyta; Tracheophyta; Spermatophyta; Magnoliophyta; eudicotyledons; core eudicotyledons; rosids; malvids; Brassicales; Brassicaceae; Camelineae; Arabidopsis	.	.	.	GO:0010286^biological_process^heat acclimation	.	.	.
c41572_g1_i1	0.668825	2.58723	1.29414	sp|Q9SF38|PP222_ARATH^Q9SF38^Q:2-916,H:460-775^70.89%ID^E:9e-148^RecName: Full=Pentatricopeptide repeat-containing protein At3g09650, chloroplastic;^Eukaryota; Viridiplantae; Streptophyta; Embryophyta; Tracheophyta; Spermatophyta; Magnoliophyta; eudicotyledons; core eudicotyledons; rosids; malvids; Brassicales; Brassicaceae; Camelineae; Arabidopsis`sp|Q9SF38|PP222_ARATH^Q9SF38^Q:287-754,H:411-632…	sp|Q9SF38|PP222_ARATH^Q9SF38^Q:1-305,H:460-775^70.89%ID^E:1e-163^RecName: Full=Pentatricopeptide repeat-containing protein At3g09650, chloroplastic;^Eukaryota; Viridiplantae; Streptophyta; Embryophyta; Tracheophyta; Spermatophyta; Magnoliophyta; eudicotyledons; core eudicotyledons; rosids; malvids; Brassicales; Brassicaceae; Camelineae; Arabidopsis`sp|Q9SF38|PP222_ARATH^Q9SF38^Q:19-251,H:406-632^…	PF13041.1^PPR_2^PPR repeat family^3-40^E:3.7e-08`PF01535.15^PPR^PPR repeat^3-24^E:0.3`PF13812.1^PPR_3^Pentatricopeptide repeat domain^3-25^E:0.036`PF12854.2^PPR_1^PPR repeat^23-55^E:4.3e-09`PF13041.1^PPR_2^PPR repeat family^29-74^E:1.9e-15`PF01535.15^PPR^PPR repeat^29-55^E:4.5e-07`PF13812.1^PPR_3^Pentatricopeptide repeat domain^29-61^E:0.00029`PF12854.2^PPR_1^PPR repeat^59-91^E:5.6e-06`PF13041.1^…	.	GO:0009570^cellular_component^chloroplast stroma`GO:0003729^molecular_function^mRNA binding`GO:0000166^molecular_function^nucleotide binding`GO:0006397^biological_process^mRNA processing	.	.	.
c41575_g1_i2	10.0554	30.3791	18.1919	sp|P93147|C81E1_GLYEC^P93147^Q:879-292,H:299-490^46.94%ID^E:7e-69^RecName: Full=Isoflavone 2'-hydroxylase;^Eukaryota; Viridiplantae; Streptophyta; Embryophyta; Tracheophyta; Spermatophyta; Magnoliophyta; eudicotyledons; core eudicotyledons; rosids; fabids; Fabales; Fabaceae; Papilionoideae; Galegeae; Glycyrrhiza`sp|P93147|C81E1_GLYEC^P93147^Q:1876-986,H:8-289^34.11%ID^E:7e-69^RecName: Full=Isofla…	sp|P93147|C81E1_GLYEC^P93147^Q:5-318,H:8-306^34.81%ID^E:4e-53^RecName: Full=Isoflavone 2'-hydroxylase;^Eukaryota; Viridiplantae; Streptophyta; Embryophyta; Tracheophyta; Spermatophyta; Magnoliophyta; eudicotyledons; core eudicotyledons; rosids; fabids; Fabales; Fabaceae; Papilionoideae; Galegeae; Glycyrrhiza	PF00067.17^p450^Cytochrome P450^34-316^E:2.1e-22	.	GO:0016020^cellular_component^membrane`GO:0009055^molecular_function^electron carrier activity`GO:0020037^molecular_function^heme binding`GO:0005506^molecular_function^iron ion binding`GO:0033773^molecular_function^isoflavone 2'-hydroxylase activity	.	.	.
c41590_g1_i1	0.761076	4.13122	1.33111	sp|P44176|TRPH_HAEIN^P44176^Q:21-491,H:88-249^29.76%ID^E:8e-09^RecName: Full=Protein TrpH;^Bacteria; Proteobacteria; Gammaproteobacteria; Pasteurellales; Pasteurellaceae; Haemophilus	sp|P44176|TRPH_HAEIN^P44176^Q:7-163,H:88-249^29.76%ID^E:3e-09^RecName: Full=Protein TrpH;^Bacteria; Proteobacteria; Gammaproteobacteria; Pasteurellales; Pasteurellaceae; Haemophilus	.	COG0613^Predicted metal-dependent phosphoesterases (PHP family)	GO:0003677^molecular_function^DNA binding`GO:0003887^molecular_function^DNA-directed DNA polymerase activity`GO:0006260^biological_process^DNA replication	.	.	.
c41615_g1_i1	3.32106	12.6858	5.3984	sp|Q8GSM7|HST_TOBAC^Q8GSM7^Q:413-246,H:379-434^76.79%ID^E:2e-23^RecName: Full=Shikimate O-hydroxycinnamoyltransferase;^Eukaryota; Viridiplantae; Streptophyta; Embryophyta; Tracheophyta; Spermatophyta; Magnoliophyta; eudicotyledons; core eudicotyledons; asterids; lamiids; Solanales; Solanaceae; Nicotianoideae; Nicotianeae; Nicotiana	.	.	.	GO:0047172^molecular_function^shikimate O-hydroxycinnamoyltransferase activity	.	.	.
c41680_g1_i2	1.96035	7.13575	1.10926	.	.	.	.	.	.	.	.
c41680_g1_i3	1.54522	9.76471	0.665556	.	.	.	.	.	.	.	.
c41703_g1_i1	1.84503	5.5083	1.51599	sp|Q9Y6R4|M3K4_HUMAN^Q9Y6R4^Q:4-207,H:1535-1601^48.53%ID^E:6e-14^RecName: Full=Mitogen-activated protein kinase kinase kinase 4;^Eukaryota; Metazoa; Chordata; Craniata; Vertebrata; Euteleostomi; Mammalia; Eutheria; Euarchontoglires; Primates; Haplorrhini; Catarrhini; Hominidae; Homo	sp|Q9Y6R4|M3K4_HUMAN^Q9Y6R4^Q:2-69,H:1535-1601^48.53%ID^E:8e-14^RecName: Full=Mitogen-activated protein kinase kinase kinase 4;^Eukaryota; Metazoa; Chordata; Craniata; Vertebrata; Euteleostomi; Mammalia; Eutheria; Euarchontoglires; Primates; Haplorrhini; Catarrhini; Hominidae; Homo	PF00069.20^Pkinase^Protein kinase domain^2-69^E:9.8e-06	COG0515^Serine/threonine protein kinase	GO:0005737^cellular_component^cytoplasm`GO:0048471^cellular_component^perinuclear region of cytoplasm`GO:0005524^molecular_function^ATP binding`GO:0004709^molecular_function^MAP kinase kinase kinase activity`GO:0046872^molecular_function^metal ion binding`GO:0007254^biological_process^JNK cascade`GO:0019100^biological_process^male germ-line sex determination`GO:0043507^biological_process^positive…	K04428	map04010|MAPK signaling pathway;map04912|GnRH signaling pathway	.
c41707_g1_i1	0.138378	10.5576	1.66389	sp|Q9SR36|GSTU8_ARATH^Q9SR36^Q:52-705,H:5-223^43.64%ID^E:3e-60^RecName: Full=Glutathione S-transferase U8;^Eukaryota; Viridiplantae; Streptophyta; Embryophyta; Tracheophyta; Spermatophyta; Magnoliophyta; eudicotyledons; core eudicotyledons; rosids; malvids; Brassicales; Brassicaceae; Camelineae; Arabidopsis	sp|Q9SR36|GSTU8_ARATH^Q9SR36^Q:3-220,H:5-223^43.64%ID^E:2e-61^RecName: Full=Glutathione S-transferase U8;^Eukaryota; Viridiplantae; Streptophyta; Embryophyta; Tracheophyta; Spermatophyta; Magnoliophyta; eudicotyledons; core eudicotyledons; rosids; malvids; Brassicales; Brassicaceae; Camelineae; Arabidopsis	PF13417.1^GST_N_3^Glutathione S-transferase, N-terminal domain^7-82^E:4.2e-18`PF02798.15^GST_N^Glutathione S-transferase, N-terminal domain^11-76^E:2.3e-12`PF13409.1^GST_N_2^Glutathione S-transferase, N-terminal domain^13-77^E:4.4e-13`PF00043.20^GST_C^Glutathione S-transferase, C-terminal domain^119-193^E:5.8e-07`PF13410.1^GST_C_2^Glutathione S-transferase, C-terminal domain^124-189^E:4.7e-07	COG0625^Glutathione S-transferase	GO:0005737^cellular_component^cytoplasm`GO:0005829^cellular_component^cytosol`GO:0004364^molecular_function^glutathione transferase activity`GO:0046686^biological_process^response to cadmium ion`GO:0009636^biological_process^response to toxin`GO:0009407^biological_process^toxin catabolic process	K00799	map00480|Glutathione metabolism;map05204|Chemical carcinogenesis;map00980|Metabolism of xenobiotics by cytochrome P450;map00982|Drug metabolism - cytochrome P450	.
c41707_g1_i2	0.0922517	7.09402	0.850433	sp|Q9SR36|GSTU8_ARATH^Q9SR36^Q:103-453,H:108-223^34.19%ID^E:4e-19^RecName: Full=Glutathione S-transferase U8;^Eukaryota; Viridiplantae; Streptophyta; Embryophyta; Tracheophyta; Spermatophyta; Magnoliophyta; eudicotyledons; core eudicotyledons; rosids; malvids; Brassicales; Brassicaceae; Camelineae; Arabidopsis	sp|Q9SR36|GSTU8_ARATH^Q9SR36^Q:35-151,H:108-223^34.19%ID^E:1e-19^RecName: Full=Glutathione S-transferase U8;^Eukaryota; Viridiplantae; Streptophyta; Embryophyta; Tracheophyta; Spermatophyta; Magnoliophyta; eudicotyledons; core eudicotyledons; rosids; malvids; Brassicales; Brassicaceae; Camelineae; Arabidopsis	PF00043.20^GST_C^Glutathione S-transferase, C-terminal domain^50-124^E:2.8e-07`PF13410.1^GST_C_2^Glutathione S-transferase, C-terminal domain^56-120^E:2.5e-07	COG0625^Glutathione S-transferase	GO:0005737^cellular_component^cytoplasm`GO:0005829^cellular_component^cytosol`GO:0004364^molecular_function^glutathione transferase activity`GO:0046686^biological_process^response to cadmium ion`GO:0009636^biological_process^response to toxin`GO:0009407^biological_process^toxin catabolic process	K00799	map00480|Glutathione metabolism;map05204|Chemical carcinogenesis;map00980|Metabolism of xenobiotics by cytochrome P450;map00982|Drug metabolism - cytochrome P450	.
c41714_g1_i1	0.0922517	3.96431	0.147901	.	.	.	.	.	.	.	.
c41725_g1_i1	5.78879	13.27	3.29081	.	.	.	.	.	.	.	.
c41754_g1_i2	0.16144	3.04626	1.55296	.	.	.	.	.	.	.	.
c41759_g1_i1	9.50192	24.7873	10.575	.	.	.	.	.	.	.	.
c41759_g1_i2	5.99636	17.2343	5.3984	.	.	.	.	.	.	.	.
c41765_g1_i1	1.31459	2.75415	2.51432	.	.	.	.	.	.	.	.
c41767_g1_i1	0.968643	3.04626	1.14624	sp|Q54Y72|GACA_DICDI^Q54Y72^Q:810-286,H:143-317^32.78%ID^E:2e-20^RecName: Full=Rho GTPase-activating protein gacA;^Eukaryota; Amoebozoa; Mycetozoa; Dictyosteliida; Dictyostelium	sp|Q54Y72|GACA_DICDI^Q54Y72^Q:124-309,H:143-330^32.64%ID^E:7e-21^RecName: Full=Rho GTPase-activating protein gacA;^Eukaryota; Amoebozoa; Mycetozoa; Dictyosteliida; Dictyostelium	PF00786.23^PBD^P21-Rho-binding domain^81-115^E:1.3e-09`PF00620.22^RhoGAP^RhoGAP domain^144-279^E:2.2e-22	NOG137357^Rac GTPase activator	GO:0005737^cellular_component^cytoplasm`GO:0005096^molecular_function^GTPase activator activity`GO:0043547^biological_process^positive regulation of GTPase activity`GO:0007165^biological_process^signal transduction	.	.	.
c41787_g1_i3	1.03783	2.29512	0.739507	.	.	.	.	.	.	.	.
c41795_g1_i2	1.10702	3.2549	0.295803	sp|O64477|Y2913_ARATH^O64477^Q:3-410,H:661-785^55.07%ID^E:3e-41^RecName: Full=G-type lectin S-receptor-like serine/threonine-protein kinase At2g19130;^Eukaryota; Viridiplantae; Streptophyta; Embryophyta; Tracheophyta; Spermatophyta; Magnoliophyta; eudicotyledons; core eudicotyledons; rosids; malvids; Brassicales; Brassicaceae; Camelineae; Arabidopsis	sp|O64477|Y2913_ARATH^O64477^Q:1-136,H:661-785^55.07%ID^E:4e-42^RecName: Full=G-type lectin S-receptor-like serine/threonine-protein kinase At2g19130;^Eukaryota; Viridiplantae; Streptophyta; Embryophyta; Tracheophyta; Spermatophyta; Magnoliophyta; eudicotyledons; core eudicotyledons; rosids; malvids; Brassicales; Brassicaceae; Camelineae; Arabidopsis	PF07714.12^Pkinase_Tyr^Protein tyrosine kinase^1-116^E:1.2e-07`PF00069.20^Pkinase^Protein kinase domain^1-115^E:4.1e-08	COG0515^Serine/threonine protein kinase	GO:0016021^cellular_component^integral to membrane`GO:0044459^cellular_component^plasma membrane part`GO:0005524^molecular_function^ATP binding`GO:0005516^molecular_function^calmodulin binding`GO:0004674^molecular_function^protein serine/threonine kinase activity`GO:0048544^biological_process^recognition of pollen	.	.	.
c41831_g1_i1	1.63747	4.29814	2.51432	sp|Q9LZM4|WAKLQ_ARATH^Q9LZM4^Q:2-274,H:559-649^58.24%ID^E:9e-30^RecName: Full=Wall-associated receptor kinase-like 20;^Eukaryota; Viridiplantae; Streptophyta; Embryophyta; Tracheophyta; Spermatophyta; Magnoliophyta; eudicotyledons; core eudicotyledons; rosids; malvids; Brassicales; Brassicaceae; Camelineae; Arabidopsis	sp|Q9LZM4|WAKLQ_ARATH^Q9LZM4^Q:1-91,H:559-649^58.24%ID^E:5e-31^RecName: Full=Wall-associated receptor kinase-like 20;^Eukaryota; Viridiplantae; Streptophyta; Embryophyta; Tracheophyta; Spermatophyta; Magnoliophyta; eudicotyledons; core eudicotyledons; rosids; malvids; Brassicales; Brassicaceae; Camelineae; Arabidopsis	.	COG0515^Serine/threonine protein kinase	GO:0016021^cellular_component^integral to membrane`GO:0005524^molecular_function^ATP binding`GO:0030247^molecular_function^polysaccharide binding`GO:0004674^molecular_function^protein serine/threonine kinase activity	.	.	.
c41831_g1_i2	1.15315	2.67069	2.14457	sp|Q9LZM4|WAKLQ_ARATH^Q9LZM4^Q:3-272,H:560-649^57.78%ID^E:3e-29^RecName: Full=Wall-associated receptor kinase-like 20;^Eukaryota; Viridiplantae; Streptophyta; Embryophyta; Tracheophyta; Spermatophyta; Magnoliophyta; eudicotyledons; core eudicotyledons; rosids; malvids; Brassicales; Brassicaceae; Camelineae; Arabidopsis	sp|Q9LZM4|WAKLQ_ARATH^Q9LZM4^Q:1-90,H:560-649^57.78%ID^E:3e-30^RecName: Full=Wall-associated receptor kinase-like 20;^Eukaryota; Viridiplantae; Streptophyta; Embryophyta; Tracheophyta; Spermatophyta; Magnoliophyta; eudicotyledons; core eudicotyledons; rosids; malvids; Brassicales; Brassicaceae; Camelineae; Arabidopsis	.	COG0515^Serine/threonine protein kinase	GO:0016021^cellular_component^integral to membrane`GO:0005524^molecular_function^ATP binding`GO:0030247^molecular_function^polysaccharide binding`GO:0004674^molecular_function^protein serine/threonine kinase activity	.	.	.
c41914_g1_i3	1.45296	3.04626	1.95969	sp|Q2QPG9|H2AXB_ORYSJ^Q2QPG9^Q:364-161,H:71-138^91.18%ID^E:2e-36^RecName: Full=Probable histone H2AXb;^Eukaryota; Viridiplantae; Streptophyta; Embryophyta; Tracheophyta; Spermatophyta; Magnoliophyta; Liliopsida; Poales; Poaceae; BEP clade; Ehrhartoideae; Oryzeae; Oryza	.	.	.	GO:0005730^cellular_component^nucleolus`GO:0000786^cellular_component^nucleosome`GO:0003677^molecular_function^DNA binding`GO:0006334^biological_process^nucleosome assembly	K11251	map05034|Alcoholism;map05322|Systemic lupus erythematosus	.
c41917_g1_i1	0.184503	48.5314	0.702532	sp|O81973|C93A3_SOYBN^O81973^Q:2-262,H:416-503^50.56%ID^E:5e-22^RecName: Full=Cytochrome P450 93A3;^Eukaryota; Viridiplantae; Streptophyta; Embryophyta; Tracheophyta; Spermatophyta; Magnoliophyta; eudicotyledons; core eudicotyledons; rosids; fabids; Fabales; Fabaceae; Papilionoideae; Phaseoleae; Glycine	.	.	.	GO:0016021^cellular_component^integral to membrane`GO:0009055^molecular_function^electron carrier activity`GO:0020037^molecular_function^heme binding`GO:0005506^molecular_function^iron ion binding`GO:0004497^molecular_function^monooxygenase activity`GO:0016705^molecular_function^oxidoreductase activity, acting on paired donors, with incorporation or reduction of molecular oxygen	.	.	.
c41917_g1_i2	0.322881	35.2615	0.517655	sp|O81973|C93A3_SOYBN^O81973^Q:2-253,H:416-500^51.16%ID^E:7e-22^RecName: Full=Cytochrome P450 93A3;^Eukaryota; Viridiplantae; Streptophyta; Embryophyta; Tracheophyta; Spermatophyta; Magnoliophyta; eudicotyledons; core eudicotyledons; rosids; fabids; Fabales; Fabaceae; Papilionoideae; Phaseoleae; Glycine	.	.	.	GO:0016021^cellular_component^integral to membrane`GO:0009055^molecular_function^electron carrier activity`GO:0020037^molecular_function^heme binding`GO:0005506^molecular_function^iron ion binding`GO:0004497^molecular_function^monooxygenase activity`GO:0016705^molecular_function^oxidoreductase activity, acting on paired donors, with incorporation or reduction of molecular oxygen	.	.	.
c41917_g1_i3	0.230629	28.8768	0.702532	sp|O81973|C93A3_SOYBN^O81973^Q:2-262,H:416-503^50.56%ID^E:1e-22^RecName: Full=Cytochrome P450 93A3;^Eukaryota; Viridiplantae; Streptophyta; Embryophyta; Tracheophyta; Spermatophyta; Magnoliophyta; eudicotyledons; core eudicotyledons; rosids; fabids; Fabales; Fabaceae; Papilionoideae; Phaseoleae; Glycine	.	.	.	GO:0016021^cellular_component^integral to membrane`GO:0009055^molecular_function^electron carrier activity`GO:0020037^molecular_function^heme binding`GO:0005506^molecular_function^iron ion binding`GO:0004497^molecular_function^monooxygenase activity`GO:0016705^molecular_function^oxidoreductase activity, acting on paired donors, with incorporation or reduction of molecular oxygen	.	.	.
c41964_g1_i1	0.322881	2.29512	0.628581	.	.	.	.	.	.	.	.
c41996_g1_i3	2.37548	5.38311	3.14291	.	.	.	.	.	.	.	.
c42014_g1_i1	0.807202	4.88236	0.591606	.	.	.	.	.	.	.	.
c42014_g1_i2	3.09043	6.80191	1.07229	.	.	.	.	.	.	.	.
c42070_g1_i1	0.899454	2.46204	1.81179	.	.	.	.	.	.	.	.
c42117_g1_i1	0.000240601	8.30418	0.221852	.	.	.	.	.	.	.	.
c42136_g1_i1	3.45944	8.01207	5.50933	.	.	.	.	.	.	.	.
c42150_g1_i1	2.58305	12.185	2.44037	sp|Q9SHJ5|GPAT1_ARATH^Q9SHJ5^Q:664-308,H:467-585^63.87%ID^E:1e-46^RecName: Full=Glycerol-3-phosphate acyltransferase 1;^Eukaryota; Viridiplantae; Streptophyta; Embryophyta; Tracheophyta; Spermatophyta; Magnoliophyta; eudicotyledons; core eudicotyledons; rosids; malvids; Brassicales; Brassicaceae; Camelineae; Arabidopsis	sp|Q9SHJ5|GPAT1_ARATH^Q9SHJ5^Q:1-119,H:467-585^63.87%ID^E:7e-49^RecName: Full=Glycerol-3-phosphate acyltransferase 1;^Eukaryota; Viridiplantae; Streptophyta; Embryophyta; Tracheophyta; Spermatophyta; Magnoliophyta; eudicotyledons; core eudicotyledons; rosids; malvids; Brassicales; Brassicaceae; Camelineae; Arabidopsis	.	.	GO:0016021^cellular_component^integral to membrane`GO:0016020^cellular_component^membrane`GO:0005739^cellular_component^mitochondrion`GO:0090447^molecular_function^glycerol-3-phosphate 2-O-acyltransferase activity`GO:0004366^molecular_function^glycerol-3-phosphate O-acyltransferase activity`GO:0016024^biological_process^CDP-diacylglycerol biosynthetic process`GO:0048235^biological_process^pollen …	K13508	map00564|Glycerophospholipid metabolism;map01100|Metabolic pathways;map00561|Glycerolipid metabolism	.
c42150_g1_i2	1.06089	4.25641	1.47901	sp|Q9SHJ5|GPAT1_ARATH^Q9SHJ5^Q:629-273,H:467-585^63.87%ID^E:9e-47^RecName: Full=Glycerol-3-phosphate acyltransferase 1;^Eukaryota; Viridiplantae; Streptophyta; Embryophyta; Tracheophyta; Spermatophyta; Magnoliophyta; eudicotyledons; core eudicotyledons; rosids; malvids; Brassicales; Brassicaceae; Camelineae; Arabidopsis	sp|Q9SHJ5|GPAT1_ARATH^Q9SHJ5^Q:1-119,H:467-585^63.87%ID^E:7e-49^RecName: Full=Glycerol-3-phosphate acyltransferase 1;^Eukaryota; Viridiplantae; Streptophyta; Embryophyta; Tracheophyta; Spermatophyta; Magnoliophyta; eudicotyledons; core eudicotyledons; rosids; malvids; Brassicales; Brassicaceae; Camelineae; Arabidopsis	.	.	GO:0016021^cellular_component^integral to membrane`GO:0016020^cellular_component^membrane`GO:0005739^cellular_component^mitochondrion`GO:0090447^molecular_function^glycerol-3-phosphate 2-O-acyltransferase activity`GO:0004366^molecular_function^glycerol-3-phosphate O-acyltransferase activity`GO:0016024^biological_process^CDP-diacylglycerol biosynthetic process`GO:0048235^biological_process^pollen …	K13508	map00564|Glycerophospholipid metabolism;map01100|Metabolic pathways;map00561|Glycerolipid metabolism	.
c42175_g1_i1	0.530447	3.29663	0.665556	.	.	.	.	.	.	.	.
c42210_g2_i2	1.70666	3.92258	2.36642	.	.	.	.	.	.	.	.
c42240_g1_i2	0.876391	2.08648	1.22019	.	.	.	.	.	.	.	.
c42257_g1_i2	1.79891	3.79739	2.8471	sp|Q9SZL8|FRS5_ARATH^Q9SZL8^Q:1480-743,H:372-614^29.55%ID^E:3e-28^RecName: Full=Protein FAR1-RELATED SEQUENCE 5;^Eukaryota; Viridiplantae; Streptophyta; Embryophyta; Tracheophyta; Spermatophyta; Magnoliophyta; eudicotyledons; core eudicotyledons; rosids; malvids; Brassicales; Brassicaceae; Camelineae; Arabidopsis	sp|Q9SZL7|FRS9_ARATH^Q9SZL7^Q:3-202,H:186-387^26.09%ID^E:3e-16^RecName: Full=Protein FAR1-RELATED SEQUENCE 9;^Eukaryota; Viridiplantae; Streptophyta; Embryophyta; Tracheophyta; Spermatophyta; Magnoliophyta; eudicotyledons; core eudicotyledons; rosids; malvids; Brassicales; Brassicaceae; Camelineae; Arabidopsis	PF04434.12^SWIM^SWIM zinc finger^168-198^E:0.00046	.	GO:0005634^cellular_component^nucleus`GO:0046872^molecular_function^metal ion binding`GO:0008270^molecular_function^zinc ion binding	.	.	.
c42276_g1_i1	0.599636	3.38009	1.40506	.	.	.	.	.	.	.	.
c42278_g1_i1	1.98341	5.34138	3.36476	.	.	.	.	.	.	.	.
c42320_g1_i3	16.9282	36.4299	16.7868	.	.	.	.	.	.	.	.
c42366_g1_i1	2.32935	9.84817	2.4034	sp|Q06398|GSTU6_ORYSJ^Q06398^Q:450-238,H:152-223^51.39%ID^E:1e-14^RecName: Full=Probable glutathione S-transferase GSTU6;^Eukaryota; Viridiplantae; Streptophyta; Embryophyta; Tracheophyta; Spermatophyta; Magnoliophyta; Liliopsida; Poales; Poaceae; BEP clade; Ehrhartoideae; Oryzeae; Oryza	.	.	.	GO:0009507^cellular_component^chloroplast`GO:0004364^molecular_function^glutathione transferase activity`GO:0009704^biological_process^de-etiolation`GO:0048527^biological_process^lateral root development`GO:0046686^biological_process^response to cadmium ion`GO:0060416^biological_process^response to growth hormone stimulus`GO:0080167^biological_process^response to karrikin`GO:0006950^biological_pr…	K00799	map00480|Glutathione metabolism;map05204|Chemical carcinogenesis;map00980|Metabolism of xenobiotics by cytochrome P450;map00982|Drug metabolism - cytochrome P450	.
c42366_g1_i2	1.40684	11.0583	2.32945	sp|Q06398|GSTU6_ORYSJ^Q06398^Q:551-339,H:152-223^51.39%ID^E:3e-14^RecName: Full=Probable glutathione S-transferase GSTU6;^Eukaryota; Viridiplantae; Streptophyta; Embryophyta; Tracheophyta; Spermatophyta; Magnoliophyta; Liliopsida; Poales; Poaceae; BEP clade; Ehrhartoideae; Oryzeae; Oryza	.	.	.	GO:0009507^cellular_component^chloroplast`GO:0004364^molecular_function^glutathione transferase activity`GO:0009704^biological_process^de-etiolation`GO:0048527^biological_process^lateral root development`GO:0046686^biological_process^response to cadmium ion`GO:0060416^biological_process^response to growth hormone stimulus`GO:0080167^biological_process^response to karrikin`GO:0006950^biological_pr…	K00799	map00480|Glutathione metabolism;map05204|Chemical carcinogenesis;map00980|Metabolism of xenobiotics by cytochrome P450;map00982|Drug metabolism - cytochrome P450	.
c42376_g1_i1	1.03783	2.9628	0.702532	sp|Q8L844|PP413_ARATH^Q8L844^Q:1485-490,H:374-705^68.67%ID^E:5e-169^RecName: Full=Pentatricopeptide repeat-containing protein At5g42310, mitochondrial;^Eukaryota; Viridiplantae; Streptophyta; Embryophyta; Tracheophyta; Spermatophyta; Magnoliophyta; eudicotyledons; core eudicotyledons; rosids; malvids; Brassicales; Brassicaceae; Camelineae; Arabidopsis`sp|Q8L844|PP413_ARATH^Q8L844^Q:1467-544,H:275…	sp|Q8L844|PP413_ARATH^Q8L844^Q:1-332,H:374-705^68.67%ID^E:8e-172^RecName: Full=Pentatricopeptide repeat-containing protein At5g42310, mitochondrial;^Eukaryota; Viridiplantae; Streptophyta; Embryophyta; Tracheophyta; Spermatophyta; Magnoliophyta; eudicotyledons; core eudicotyledons; rosids; malvids; Brassicales; Brassicaceae; Camelineae; Arabidopsis`sp|Q8L844|PP413_ARATH^Q8L844^Q:7-314,H:275-582^2…	PF13812.1^PPR_3^Pentatricopeptide repeat domain^2-34^E:2.4e-07`PF13041.1^PPR_2^PPR repeat family^3-46^E:8.5e-08`PF01535.15^PPR^PPR repeat^3-32^E:1.7e-06`PF01535.15^PPR^PPR repeat^38-67^E:0.015`PF13812.1^PPR_3^Pentatricopeptide repeat domain^38-69^E:6.3e-05`PF13041.1^PPR_2^PPR repeat family^42-81^E:4.5e-08`PF13812.1^PPR_3^Pentatricopeptide repeat domain^72-104^E:0.098`PF13041.1^PPR_2^PPR repeat fa…	.	GO:0009507^cellular_component^chloroplast`GO:0005739^cellular_component^mitochondrion	.	.	.
c42412_g1_i1	0.0922517	2.00302	0.55463	sp|Q0JG99|PIR7B_ORYSJ^Q0JG99^Q:622-2,H:4-210^77.4%ID^E:7e-104^RecName: Full=Esterase PIR7B;^Eukaryota; Viridiplantae; Streptophyta; Embryophyta; Tracheophyta; Spermatophyta; Magnoliophyta; Liliopsida; Poales; Poaceae; BEP clade; Ehrhartoideae; Oryzeae; Oryza	sp|Q0JG99|PIR7B_ORYSJ^Q0JG99^Q:16-222,H:4-210^77.4%ID^E:1e-104^RecName: Full=Esterase PIR7B;^Eukaryota; Viridiplantae; Streptophyta; Embryophyta; Tracheophyta; Spermatophyta; Magnoliophyta; Liliopsida; Poales; Poaceae; BEP clade; Ehrhartoideae; Oryzeae; Oryza	PF12697.2^Abhydrolase_6^Alpha/beta hydrolase family^24-127^E:7.5e-21`PF12695.2^Abhydrolase_5^Alpha/beta hydrolase family^24-132^E:4.2e-11`PF00561.15^Abhydrolase_1^alpha/beta hydrolase fold^67-167^E:2.4e-06	.	GO:0004091^molecular_function^carboxylesterase activity	.	.	.
c42442_g1_i1	29.4744	74.0699	32.5383	.	.	.	.	.	.	.	.
c42442_g1_i2	20.9642	71.0237	32.3904	.	.	.	.	.	.	.	.
c42445_g3_i1	4.54339	12.8944	2.62525	.	.	.	.	.	.	.	.
c42484_g1_i1	5.5351	11.4756	7.02532	sp|Q9ZQ94|U73C5_ARATH^Q9ZQ94^Q:1-366,H:370-491^51.64%ID^E:4e-18^RecName: Full=UDP-glycosyltransferase 73C5;^Eukaryota; Viridiplantae; Streptophyta; Embryophyta; Tracheophyta; Spermatophyta; Magnoliophyta; eudicotyledons; core eudicotyledons; rosids; malvids; Brassicales; Brassicaceae; Camelineae; Arabidopsis	sp|Q9ZQ94|U73C5_ARATH^Q9ZQ94^Q:1-126,H:370-495^50%ID^E:4e-34^RecName: Full=UDP-glycosyltransferase 73C5;^Eukaryota; Viridiplantae; Streptophyta; Embryophyta; Tracheophyta; Spermatophyta; Magnoliophyta; eudicotyledons; core eudicotyledons; rosids; malvids; Brassicales; Brassicaceae; Camelineae; Arabidopsis	PF00201.13^UDPGT^UDP-glucoronosyl and UDP-glucosyl transferase^1-30^E:2.5e-07	.	GO:0016021^cellular_component^integral to membrane`GO:0050502^molecular_function^cis-zeatin O-beta-D-glucosyltransferase activity`GO:0080046^molecular_function^quercetin 4'-O-glucosyltransferase activity`GO:0080044^molecular_function^quercetin 7-O-glucosyltransferase activity`GO:0050403^molecular_function^trans-zeatin O-beta-D-glucosyltransferase activity`GO:0016131^biological_process^brassinoste…	.	.	.
c42484_g2_i2	4.01295	26.8738	3.47568	sp|Q9ZQ94|U73C5_ARATH^Q9ZQ94^Q:1-252,H:368-454^57.47%ID^E:5e-14^RecName: Full=UDP-glycosyltransferase 73C5;^Eukaryota; Viridiplantae; Streptophyta; Embryophyta; Tracheophyta; Spermatophyta; Magnoliophyta; eudicotyledons; core eudicotyledons; rosids; malvids; Brassicales; Brassicaceae; Camelineae; Arabidopsis	sp|Q9ZQ94|U73C5_ARATH^Q9ZQ94^Q:1-128,H:368-495^49.22%ID^E:1e-32^RecName: Full=UDP-glycosyltransferase 73C5;^Eukaryota; Viridiplantae; Streptophyta; Embryophyta; Tracheophyta; Spermatophyta; Magnoliophyta; eudicotyledons; core eudicotyledons; rosids; malvids; Brassicales; Brassicaceae; Camelineae; Arabidopsis	PF00201.13^UDPGT^UDP-glucoronosyl and UDP-glucosyl transferase^2-34^E:2.7e-07	.	GO:0016021^cellular_component^integral to membrane`GO:0050502^molecular_function^cis-zeatin O-beta-D-glucosyltransferase activity`GO:0080046^molecular_function^quercetin 4'-O-glucosyltransferase activity`GO:0080044^molecular_function^quercetin 7-O-glucosyltransferase activity`GO:0050403^molecular_function^trans-zeatin O-beta-D-glucosyltransferase activity`GO:0016131^biological_process^brassinoste…	.	.	.
c42503_g1_i2	8.41797	60.8834	12.017	.	.	.	.	.	.	.	.
c42504_g2_i1	5.95023	15.6068	5.32445	sp|Q8GSM7|HST_TOBAC^Q8GSM7^Q:1680-361,H:1-435^59.41%ID^E:0^RecName: Full=Shikimate O-hydroxycinnamoyltransferase;^Eukaryota; Viridiplantae; Streptophyta; Embryophyta; Tracheophyta; Spermatophyta; Magnoliophyta; eudicotyledons; core eudicotyledons; asterids; lamiids; Solanales; Solanaceae; Nicotianoideae; Nicotianeae; Nicotiana	sp|Q8GSM7|HST_TOBAC^Q8GSM7^Q:26-465,H:1-435^59.41%ID^E:0^RecName: Full=Shikimate O-hydroxycinnamoyltransferase;^Eukaryota; Viridiplantae; Streptophyta; Embryophyta; Tracheophyta; Spermatophyta; Magnoliophyta; eudicotyledons; core eudicotyledons; asterids; lamiids; Solanales; Solanaceae; Nicotianoideae; Nicotianeae; Nicotiana	PF02458.10^Transferase^Transferase family^26-459^E:7.9e-101	.	GO:0047172^molecular_function^shikimate O-hydroxycinnamoyltransferase activity	.	.	.
c42504_g2_i2	7.21869	16.3997	3.91939	sp|Q8GSM7|HST_TOBAC^Q8GSM7^Q:1680-361,H:1-435^59.41%ID^E:0^RecName: Full=Shikimate O-hydroxycinnamoyltransferase;^Eukaryota; Viridiplantae; Streptophyta; Embryophyta; Tracheophyta; Spermatophyta; Magnoliophyta; eudicotyledons; core eudicotyledons; asterids; lamiids; Solanales; Solanaceae; Nicotianoideae; Nicotianeae; Nicotiana	sp|Q8GSM7|HST_TOBAC^Q8GSM7^Q:1-440,H:1-435^59.41%ID^E:0^RecName: Full=Shikimate O-hydroxycinnamoyltransferase;^Eukaryota; Viridiplantae; Streptophyta; Embryophyta; Tracheophyta; Spermatophyta; Magnoliophyta; eudicotyledons; core eudicotyledons; asterids; lamiids; Solanales; Solanaceae; Nicotianoideae; Nicotianeae; Nicotiana	PF02458.10^Transferase^Transferase family^1-434^E:6.4e-101	.	GO:0047172^molecular_function^shikimate O-hydroxycinnamoyltransferase activity	.	.	.
c42520_g2_i1	1.03783	3.42182	0.961359	.	.	PF03168.8^LEA_2^Late embryogenesis abundant protein^148-248^E:1.9e-11	.	.	.	.	.
c42530_g1_i2	0.761076	2.42031	1.62692	.	.	.	.	.	.	.	.
c42556_g1_i1	1.01477	2.5455	0.48068	.	.	.	.	.	.	.	.
c42565_g1_i1	315.754	920.72	504.381	sp|Q06398|GSTU6_ORYSJ^Q06398^Q:1231-521,H:1-231^49.58%ID^E:7e-63^RecName: Full=Probable glutathione S-transferase GSTU6;^Eukaryota; Viridiplantae; Streptophyta; Embryophyta; Tracheophyta; Spermatophyta; Magnoliophyta; Liliopsida; Poales; Poaceae; BEP clade; Ehrhartoideae; Oryzeae; Oryza	sp|Q06398|GSTU6_ORYSJ^Q06398^Q:1-237,H:1-231^49.58%ID^E:6e-66^RecName: Full=Probable glutathione S-transferase GSTU6;^Eukaryota; Viridiplantae; Streptophyta; Embryophyta; Tracheophyta; Spermatophyta; Magnoliophyta; Liliopsida; Poales; Poaceae; BEP clade; Ehrhartoideae; Oryzeae; Oryza	PF02798.15^GST_N^Glutathione S-transferase, N-terminal domain^13-81^E:2e-09`PF13417.1^GST_N_3^Glutathione S-transferase, N-terminal domain^17-83^E:7.8e-15`PF13409.1^GST_N_2^Glutathione S-transferase, N-terminal domain^18-82^E:4.3e-12`PF00043.20^GST_C^Glutathione S-transferase, C-terminal domain^105-208^E:9.8e-05`PF13410.1^GST_C_2^Glutathione S-transferase, C-terminal domain^135-207^E:5.3e-08	.	GO:0009507^cellular_component^chloroplast`GO:0004364^molecular_function^glutathione transferase activity`GO:0009704^biological_process^de-etiolation`GO:0048527^biological_process^lateral root development`GO:0046686^biological_process^response to cadmium ion`GO:0060416^biological_process^response to growth hormone stimulus`GO:0080167^biological_process^response to karrikin`GO:0006950^biological_pr…	K00799	map00480|Glutathione metabolism;map05204|Chemical carcinogenesis;map00980|Metabolism of xenobiotics by cytochrome P450;map00982|Drug metabolism - cytochrome P450	.
c42577_g1_i1	0.484321	2.50377	1.33111	sp|Q9LMF1|U85A3_ARATH^Q9LMF1^Q:2-358,H:362-481^60%ID^E:2e-43^RecName: Full=UDP-glycosyltransferase 85A3;^Eukaryota; Viridiplantae; Streptophyta; Embryophyta; Tracheophyta; Spermatophyta; Magnoliophyta; eudicotyledons; core eudicotyledons; rosids; malvids; Brassicales; Brassicaceae; Camelineae; Arabidopsis	sp|Q9LMF1|U85A3_ARATH^Q9LMF1^Q:1-119,H:362-481^60%ID^E:4e-44^RecName: Full=UDP-glycosyltransferase 85A3;^Eukaryota; Viridiplantae; Streptophyta; Embryophyta; Tracheophyta; Spermatophyta; Magnoliophyta; eudicotyledons; core eudicotyledons; rosids; malvids; Brassicales; Brassicaceae; Camelineae; Arabidopsis	PF00201.13^UDPGT^UDP-glucoronosyl and UDP-glucosyl transferase^1-81^E:6.1e-21	.	GO:0015020^molecular_function^glucuronosyltransferase activity	.	.	.
c42588_g1_i1	0.369007	6.635	0.961359	sp|P01053|ICI2_HORVU^P01053^Q:2-160,H:29-84^41.07%ID^E:1e-07^RecName: Full=Subtilisin-chymotrypsin inhibitor-2A;^Eukaryota; Viridiplantae; Streptophyta; Embryophyta; Tracheophyta; Spermatophyta; Magnoliophyta; Liliopsida; Poales; Poaceae; BEP clade; Pooideae; Triticeae; Hordeum	.	.	.	GO:0004867^molecular_function^serine-type endopeptidase inhibitor activity`GO:0009611^biological_process^response to wounding	.	.	.
c42592_g1_i1	1.22233	2.71242	0.887409	.	.	.	.	.	.	.	.
c42611_g1_i1	1.15315	2.37858	0.961359	.	.	.	.	.	.	.	.
c42625_g1_i2	0.276755	4.33987	0.295803	.	.	.	.	.	.	.	.
c42625_g1_i3	0.622699	3.00453	0.443704	.	.	.	.	.	.	.	.
c42627_g1_i1	0.0461258	9.38914	0.369754	sp|Q9SD85|F3PH_ARATH^Q9SD85^Q:2-439,H:363-508^67.81%ID^E:2e-61^RecName: Full=Flavonoid 3'-monooxygenase;^Eukaryota; Viridiplantae; Streptophyta; Embryophyta; Tracheophyta; Spermatophyta; Magnoliophyta; eudicotyledons; core eudicotyledons; rosids; malvids; Brassicales; Brassicaceae; Camelineae; Arabidopsis	sp|Q9SD85|F3PH_ARATH^Q9SD85^Q:1-146,H:363-508^67.81%ID^E:3e-65^RecName: Full=Flavonoid 3'-monooxygenase;^Eukaryota; Viridiplantae; Streptophyta; Embryophyta; Tracheophyta; Spermatophyta; Magnoliophyta; eudicotyledons; core eudicotyledons; rosids; malvids; Brassicales; Brassicaceae; Camelineae; Arabidopsis	PF00067.17^p450^Cytochrome P450^1-124^E:3.2e-32	COG2124^Cytochrome P450	GO:0005789^cellular_component^endoplasmic reticulum membrane`GO:0016021^cellular_component^integral to membrane`GO:0009055^molecular_function^electron carrier activity`GO:0016711^molecular_function^flavonoid 3'-monooxygenase activity`GO:0020037^molecular_function^heme binding`GO:0005506^molecular_function^iron ion binding`GO:0009813^biological_process^flavonoid biosynthetic process`GO:0009733^bio…	K05280	map00941|Flavonoid biosynthesis;map01110|Biosynthesis of secondary metabolites;map00944|Flavone and flavonol biosynthesis;map01100|Metabolic pathways	.
c42634_g1_i1	1.13008	3.38009	1.99667	sp|Q9FIJ6|ACCR4_ARATH^Q9FIJ6^Q:580-299,H:644-736^60.64%ID^E:8e-27^RecName: Full=Serine/threonine-protein kinase-like protein CCR4;^Eukaryota; Viridiplantae; Streptophyta; Embryophyta; Tracheophyta; Spermatophyta; Magnoliophyta; eudicotyledons; core eudicotyledons; rosids; malvids; Brassicales; Brassicaceae; Camelineae; Arabidopsis	sp|Q9FIJ6|ACCR4_ARATH^Q9FIJ6^Q:1-94,H:644-736^60.64%ID^E:1e-26^RecName: Full=Serine/threonine-protein kinase-like protein CCR4;^Eukaryota; Viridiplantae; Streptophyta; Embryophyta; Tracheophyta; Spermatophyta; Magnoliophyta; eudicotyledons; core eudicotyledons; rosids; malvids; Brassicales; Brassicaceae; Camelineae; Arabidopsis	.	COG0515^Serine/threonine protein kinase	GO:0016021^cellular_component^integral to membrane`GO:0005524^molecular_function^ATP binding`GO:0042803^molecular_function^protein homodimerization activity`GO:0004672^molecular_function^protein kinase activity`GO:0004674^molecular_function^protein serine/threonine kinase activity	.	.	.
c42638_g2_i1	11.4392	30.6295	10.538	sp|Q06398|GSTU6_ORYSJ^Q06398^Q:870-223,H:3-223^55.86%ID^E:1e-58^RecName: Full=Probable glutathione S-transferase GSTU6;^Eukaryota; Viridiplantae; Streptophyta; Embryophyta; Tracheophyta; Spermatophyta; Magnoliophyta; Liliopsida; Poales; Poaceae; BEP clade; Ehrhartoideae; Oryzeae; Oryza	sp|Q06398|GSTU6_ORYSJ^Q06398^Q:13-240,H:3-235^53.85%ID^E:3e-74^RecName: Full=Probable glutathione S-transferase GSTU6;^Eukaryota; Viridiplantae; Streptophyta; Embryophyta; Tracheophyta; Spermatophyta; Magnoliophyta; Liliopsida; Poales; Poaceae; BEP clade; Ehrhartoideae; Oryzeae; Oryza	PF02798.15^GST_N^Glutathione S-transferase, N-terminal domain^17-88^E:7.5e-14`PF13417.1^GST_N_3^Glutathione S-transferase, N-terminal domain^19-92^E:5.8e-19`PF13409.1^GST_N_2^Glutathione S-transferase, N-terminal domain^24-89^E:4.1e-12`PF00043.20^GST_C^Glutathione S-transferase, C-terminal domain^119-209^E:2.7e-08`PF13410.1^GST_C_2^Glutathione S-transferase, C-terminal domain^133-207^E:1.8e-06	.	GO:0009507^cellular_component^chloroplast`GO:0004364^molecular_function^glutathione transferase activity`GO:0009704^biological_process^de-etiolation`GO:0048527^biological_process^lateral root development`GO:0046686^biological_process^response to cadmium ion`GO:0060416^biological_process^response to growth hormone stimulus`GO:0080167^biological_process^response to karrikin`GO:0006950^biological_pr…	K00799	map00480|Glutathione metabolism;map05204|Chemical carcinogenesis;map00980|Metabolism of xenobiotics by cytochrome P450;map00982|Drug metabolism - cytochrome P450	.
c42652_g1_i1	0.807202	2.67069	1.81179	sp|Q07423|HEX6_RICCO^Q07423^Q:606-1,H:221-421^55.45%ID^E:8e-75^RecName: Full=Hexose carrier protein HEX6;^Eukaryota; Viridiplantae; Streptophyta; Embryophyta; Tracheophyta; Spermatophyta; Magnoliophyta; eudicotyledons; core eudicotyledons; rosids; fabids; Malpighiales; Euphorbiaceae; Acalyphoideae; Acalypheae; Ricinus	sp|Q07423|HEX6_RICCO^Q07423^Q:1-202,H:221-421^55.45%ID^E:7e-75^RecName: Full=Hexose carrier protein HEX6;^Eukaryota; Viridiplantae; Streptophyta; Embryophyta; Tracheophyta; Spermatophyta; Magnoliophyta; eudicotyledons; core eudicotyledons; rosids; fabids; Malpighiales; Euphorbiaceae; Acalyphoideae; Acalypheae; Ricinus	PF00083.19^Sugar_tr^Sugar (and other) transporter^1-201^E:3.2e-46`PF07690.11^MFS_1^Major Facilitator Superfamily^52-182^E:5.6e-09	.	GO:0016021^cellular_component^integral to membrane`GO:0022891^molecular_function^substrate-specific transmembrane transporter activity`GO:0015293^molecular_function^symporter activity`GO:0008643^biological_process^carbohydrate transport	.	.	.
c42673_g1_i1	1.33765	3.00453	0.887409	.	.	PF04862.7^DUF642^Protein of unknown function (DUF642)^66-222^E:3.1e-62`PF04862.7^DUF642^Protein of unknown function (DUF642)^233-398^E:4.9e-16	.	.	.	.	.
c42680_g1_i1	0.668825	6.17597	0.0369754	sp|O54922|EXOC7_RAT^O54922^Q:1428-304,H:273-650^25.58%ID^E:2e-25^RecName: Full=Exocyst complex component 7;^Eukaryota; Metazoa; Chordata; Craniata; Vertebrata; Euteleostomi; Mammalia; Eutheria; Euarchontoglires; Glires; Rodentia; Sciurognathi; Muroidea; Muridae; Murinae; Rattus	sp|O54922|EXOC7_RAT^O54922^Q:42-416,H:273-650^25.58%ID^E:4e-26^RecName: Full=Exocyst complex component 7;^Eukaryota; Metazoa; Chordata; Craniata; Vertebrata; Euteleostomi; Mammalia; Eutheria; Euarchontoglires; Glires; Rodentia; Sciurognathi; Muroidea; Muridae; Murinae; Rattus	PF03081.10^Exo70^Exo70 exocyst complex subunit^50-414^E:2.5e-99	.	GO:0005829^cellular_component^cytosol`GO:0000145^cellular_component^exocyst`GO:0005886^cellular_component^plasma membrane`GO:0006887^biological_process^exocytosis`GO:0015031^biological_process^protein transport	K07195	map04910|Insulin signaling pathway	.
c42680_g1_i2	0.369007	4.50679	0.443704	sp|O54922|EXOC7_RAT^O54922^Q:1408-284,H:273-650^25.58%ID^E:1e-25^RecName: Full=Exocyst complex component 7;^Eukaryota; Metazoa; Chordata; Craniata; Vertebrata; Euteleostomi; Mammalia; Eutheria; Euarchontoglires; Glires; Rodentia; Sciurognathi; Muroidea; Muridae; Murinae; Rattus	sp|O54922|EXOC7_RAT^O54922^Q:42-416,H:273-650^25.58%ID^E:4e-26^RecName: Full=Exocyst complex component 7;^Eukaryota; Metazoa; Chordata; Craniata; Vertebrata; Euteleostomi; Mammalia; Eutheria; Euarchontoglires; Glires; Rodentia; Sciurognathi; Muroidea; Muridae; Murinae; Rattus	PF03081.10^Exo70^Exo70 exocyst complex subunit^50-414^E:2.5e-99	.	GO:0005829^cellular_component^cytosol`GO:0000145^cellular_component^exocyst`GO:0005886^cellular_component^plasma membrane`GO:0006887^biological_process^exocytosis`GO:0015031^biological_process^protein transport	K07195	map04910|Insulin signaling pathway	.
c42693_g1_i1	17.7584	36.9724	12.9044	sp|Q8K215|LYRM4_MOUSE^Q8K215^Q:72-323,H:2-84^39.29%ID^E:1e-09^RecName: Full=LYR motif-containing protein 4;^Eukaryota; Metazoa; Chordata; Craniata; Vertebrata; Euteleostomi; Mammalia; Eutheria; Euarchontoglires; Glires; Rodentia; Sciurognathi; Muroidea; Muridae; Murinae; Mus; Mus	sp|B5FZA8|LYRM4_TAEGU^B5FZA8^Q:24-107,H:2-84^40.48%ID^E:6e-13^RecName: Full=LYR motif-containing protein 4;^Eukaryota; Metazoa; Chordata; Craniata; Vertebrata; Euteleostomi; Archosauria; Dinosauria; Saurischia; Theropoda; Coelurosauria; Aves; Neognathae; Passeriformes; Passeroidea; Estrildidae; Estrildinae; Taeniopygia	PF13232.1^Complex1_LYR_1^Complex1_LYR-like^29-89^E:5.4e-17`PF05347.10^Complex1_LYR^Complex 1 protein (LYR family)^30-87^E:3.1e-17	.	GO:0005739^cellular_component^mitochondrion`GO:0005634^cellular_component^nucleus	.	.	.
c42728_g1_i1	9.57111	22.5757	9.31779	sp|Q9XG81|PLA22_ORYSJ^Q9XG81^Q:696-1004,H:53-153^77.67%ID^E:2e-48^RecName: Full=Probable phospholipase A2 homolog 2;^Eukaryota; Viridiplantae; Streptophyta; Embryophyta; Tracheophyta; Spermatophyta; Magnoliophyta; Liliopsida; Poales; Poaceae; BEP clade; Ehrhartoideae; Oryzeae; Oryza	.	.	.	GO:0005576^cellular_component^extracellular region`GO:0005509^molecular_function^calcium ion binding`GO:0008289^molecular_function^lipid binding`GO:0004623^molecular_function^phospholipase A2 activity`GO:0016042^biological_process^lipid catabolic process`GO:0006644^biological_process^phospholipid metabolic process	.	.	.
c42728_g1_i2	9.91705	24.4952	9.57662	sp|Q9XG81|PLA22_ORYSJ^Q9XG81^Q:284-697,H:20-153^74.64%ID^E:3e-66^RecName: Full=Probable phospholipase A2 homolog 2;^Eukaryota; Viridiplantae; Streptophyta; Embryophyta; Tracheophyta; Spermatophyta; Magnoliophyta; Liliopsida; Poales; Poaceae; BEP clade; Ehrhartoideae; Oryzeae; Oryza	sp|Q9XG81|PLA22_ORYSJ^Q9XG81^Q:1-157,H:1-153^72.61%ID^E:1e-71^RecName: Full=Probable phospholipase A2 homolog 2;^Eukaryota; Viridiplantae; Streptophyta; Embryophyta; Tracheophyta; Spermatophyta; Magnoliophyta; Liliopsida; Poales; Poaceae; BEP clade; Ehrhartoideae; Oryzeae; Oryza	PF00068.14^Phospholip_A2_1^Phospholipase A2^58-100^E:0.00024	.	GO:0005576^cellular_component^extracellular region`GO:0005509^molecular_function^calcium ion binding`GO:0008289^molecular_function^lipid binding`GO:0004623^molecular_function^phospholipase A2 activity`GO:0016042^biological_process^lipid catabolic process`GO:0006644^biological_process^phospholipid metabolic process	.	.	.
c42740_g1_i4	0.738013	3.54701	1.18321	sp|Q7XCK6|CHI8_ORYSJ^Q7XCK6^Q:869-195,H:36-261^81.42%ID^E:3e-134^RecName: Full=Chitinase 8;^Eukaryota; Viridiplantae; Streptophyta; Embryophyta; Tracheophyta; Spermatophyta; Magnoliophyta; Liliopsida; Poales; Poaceae; BEP clade; Ehrhartoideae; Oryzeae; Oryza	sp|Q7XCK6|CHI8_ORYSJ^Q7XCK6^Q:53-279,H:34-261^81.58%ID^E:3e-137^RecName: Full=Chitinase 8;^Eukaryota; Viridiplantae; Streptophyta; Embryophyta; Tracheophyta; Spermatophyta; Magnoliophyta; Liliopsida; Poales; Poaceae; BEP clade; Ehrhartoideae; Oryzeae; Oryza	PF00182.14^Glyco_hydro_19^Chitinase class I^54-271^E:3.2e-96	COG3979^Uncharacterized protein contain chitin-binding domain type 3	GO:0004568^molecular_function^chitinase activity`GO:0016998^biological_process^cell wall macromolecule catabolic process`GO:0006032^biological_process^chitin catabolic process`GO:0000272^biological_process^polysaccharide catabolic process	.	.	.
c42749_g1_i1	2.28323	5.29965	1.36809	sp|Q9FWW9|GSXL2_ARATH^Q9FWW9^Q:3-434,H:308-451^57.64%ID^E:3e-52^RecName: Full=Flavin-containing monooxygenase FMO GS-OX-like 2;^Eukaryota; Viridiplantae; Streptophyta; Embryophyta; Tracheophyta; Spermatophyta; Magnoliophyta; eudicotyledons; core eudicotyledons; rosids; malvids; Brassicales; Brassicaceae; Camelineae; Arabidopsis	sp|Q9FWW9|GSXL2_ARATH^Q9FWW9^Q:1-144,H:308-451^57.64%ID^E:3e-53^RecName: Full=Flavin-containing monooxygenase FMO GS-OX-like 2;^Eukaryota; Viridiplantae; Streptophyta; Embryophyta; Tracheophyta; Spermatophyta; Magnoliophyta; eudicotyledons; core eudicotyledons; rosids; malvids; Brassicales; Brassicaceae; Camelineae; Arabidopsis	PF00743.14^FMO-like^Flavin-binding monooxygenase-like^7-72^E:1.3e-06	COG2072^Predicted flavoprotein involved in K+ transport	GO:0050660^molecular_function^flavin adenine dinucleotide binding`GO:0004499^molecular_function^N,N-dimethylaniline monooxygenase activity`GO:0050661^molecular_function^NADP binding`GO:0050832^biological_process^defense response to fungus	K00485	map01120|Microbial metabolism in diverse environments;map00680|Methane metabolism;map00982|Drug metabolism - cytochrome P450	.
c42754_g1_i1	2.99818	8.30418	4.10426	.	.	.	.	.	.	.	.
c42760_g2_i1	2.90593	7.6365	2.92105	.	.	.	.	.	.	.	.
c42764_g1_i1	0.184503	2.29512	0.887409	sp|Q9FH13|RRAA3_ARATH^Q9FH13^Q:102-581,H:6-165^58.75%ID^E:6e-60^RecName: Full=Regulator of ribonuclease-like protein 3;^Eukaryota; Viridiplantae; Streptophyta; Embryophyta; Tracheophyta; Spermatophyta; Magnoliophyta; eudicotyledons; core eudicotyledons; rosids; malvids; Brassicales; Brassicaceae; Camelineae; Arabidopsis	sp|Q9FH13|RRAA3_ARATH^Q9FH13^Q:10-169,H:6-165^58.75%ID^E:7e-62^RecName: Full=Regulator of ribonuclease-like protein 3;^Eukaryota; Viridiplantae; Streptophyta; Embryophyta; Tracheophyta; Spermatophyta; Magnoliophyta; eudicotyledons; core eudicotyledons; rosids; malvids; Brassicales; Brassicaceae; Camelineae; Arabidopsis	PF03737.10^Methyltransf_6^Demethylmenaquinone methyltransferase^11-163^E:1.2e-37	COG0684^Demethylmenaquinone methyltransferase	GO:0008428^molecular_function^ribonuclease inhibitor activity`GO:0051252^biological_process^regulation of RNA metabolic process	.	.	.
c42764_g1_i2	0.0922517	3.63047	0.517655	sp|Q9FH13|RRAA3_ARATH^Q9FH13^Q:102-578,H:6-164^56.6%ID^E:3e-51^RecName: Full=Regulator of ribonuclease-like protein 3;^Eukaryota; Viridiplantae; Streptophyta; Embryophyta; Tracheophyta; Spermatophyta; Magnoliophyta; eudicotyledons; core eudicotyledons; rosids; malvids; Brassicales; Brassicaceae; Camelineae; Arabidopsis	sp|Q9FH13|RRAA3_ARATH^Q9FH13^Q:10-168,H:6-164^56.6%ID^E:2e-59^RecName: Full=Regulator of ribonuclease-like protein 3;^Eukaryota; Viridiplantae; Streptophyta; Embryophyta; Tracheophyta; Spermatophyta; Magnoliophyta; eudicotyledons; core eudicotyledons; rosids; malvids; Brassicales; Brassicaceae; Camelineae; Arabidopsis	PF03737.10^Methyltransf_6^Demethylmenaquinone methyltransferase^11-163^E:5.1e-38	COG0684^Demethylmenaquinone methyltransferase	GO:0008428^molecular_function^ribonuclease inhibitor activity`GO:0051252^biological_process^regulation of RNA metabolic process	.	.	.
c42764_g1_i4	0.0461258	3.58874	0.369754	sp|Q9FH13|RRAA3_ARATH^Q9FH13^Q:148-624,H:6-164^56.6%ID^E:4e-51^RecName: Full=Regulator of ribonuclease-like protein 3;^Eukaryota; Viridiplantae; Streptophyta; Embryophyta; Tracheophyta; Spermatophyta; Magnoliophyta; eudicotyledons; core eudicotyledons; rosids; malvids; Brassicales; Brassicaceae; Camelineae; Arabidopsis	sp|Q9FH13|RRAA3_ARATH^Q9FH13^Q:10-168,H:6-164^56.6%ID^E:2e-59^RecName: Full=Regulator of ribonuclease-like protein 3;^Eukaryota; Viridiplantae; Streptophyta; Embryophyta; Tracheophyta; Spermatophyta; Magnoliophyta; eudicotyledons; core eudicotyledons; rosids; malvids; Brassicales; Brassicaceae; Camelineae; Arabidopsis	PF03737.10^Methyltransf_6^Demethylmenaquinone methyltransferase^11-163^E:5.1e-38	COG0684^Demethylmenaquinone methyltransferase	GO:0008428^molecular_function^ribonuclease inhibitor activity`GO:0051252^biological_process^regulation of RNA metabolic process	.	.	.
c42811_g3_i1	0.230629	2.12821	0.702532	sp|Q8VZ80|PLT5_ARATH^Q8VZ80^Q:5-517,H:265-433^53.22%ID^E:2e-52^RecName: Full=Polyol transporter 5;^Eukaryota; Viridiplantae; Streptophyta; Embryophyta; Tracheophyta; Spermatophyta; Magnoliophyta; eudicotyledons; core eudicotyledons; rosids; malvids; Brassicales; Brassicaceae; Camelineae; Arabidopsis	sp|Q8VZ80|PLT5_ARATH^Q8VZ80^Q:2-172,H:265-433^56.14%ID^E:1e-57^RecName: Full=Polyol transporter 5;^Eukaryota; Viridiplantae; Streptophyta; Embryophyta; Tracheophyta; Spermatophyta; Magnoliophyta; eudicotyledons; core eudicotyledons; rosids; malvids; Brassicales; Brassicaceae; Camelineae; Arabidopsis	PF00083.19^Sugar_tr^Sugar (and other) transporter^13-172^E:8e-35	COG0477^Permeases of the major facilitator superfamily	GO:0016021^cellular_component^integral to membrane`GO:0005886^cellular_component^plasma membrane`GO:0015591^molecular_function^D-ribose transmembrane transporter activity`GO:0015148^molecular_function^D-xylose transmembrane transporter activity`GO:0005354^molecular_function^galactose transmembrane transporter activity`GO:0005355^molecular_function^glucose transmembrane transporter activity`GO:001…	.	.	.
c42841_g1_i2	0.968643	2.16994	1.47901	.	.	.	.	.	.	.	.
c42849_g1_i3	1.49909	3.21317	1.40506	sp|B6IN38|RL33_RHOCS^B6IN38^Q:163-324,H:2-55^68.52%ID^E:5e-19^RecName: Full=50S ribosomal protein L33;^Bacteria; Proteobacteria; Alphaproteobacteria; Rhodospirillales; Rhodospirillaceae; Rhodospirillum	.	.	COG0267^Ribosomal protein L33	GO:0005840^cellular_component^ribosome`GO:0003735^molecular_function^structural constituent of ribosome`GO:0006412^biological_process^translation	K02913	map03010|Ribosome	.
c42855_g1_i1	1.54522	4.13122	1.33111	.	.	.	.	.	.	.	.
c42871_g1_i1	2.39854	5.21619	2.4034	sp|Q6I544|GL52_ORYSJ^Q6I544^Q:813-229,H:26-220^79.49%ID^E:5e-106^RecName: Full=Germin-like protein 5-1;^Eukaryota; Viridiplantae; Streptophyta; Embryophyta; Tracheophyta; Spermatophyta; Magnoliophyta; Liliopsida; Poales; Poaceae; BEP clade; Ehrhartoideae; Oryzeae; Oryza	sp|Q6I544|GL52_ORYSJ^Q6I544^Q:22-220,H:22-220^78.89%ID^E:3e-110^RecName: Full=Germin-like protein 5-1;^Eukaryota; Viridiplantae; Streptophyta; Embryophyta; Tracheophyta; Spermatophyta; Magnoliophyta; Liliopsida; Poales; Poaceae; BEP clade; Ehrhartoideae; Oryzeae; Oryza	PF00190.17^Cupin_1^Cupin^66-205^E:3.6e-30`PF07883.6^Cupin_2^Cupin domain^99-171^E:5.6e-11	.	GO:0048046^cellular_component^apoplast`GO:0030145^molecular_function^manganese ion binding`GO:0045735^molecular_function^nutrient reservoir activity	.	.	.
c42879_g1_i1	1.36071	3.00453	0.924384	.	.	.	.	.	.	.	.
c42901_g1_i3	0.622699	20.5309	1.07229	sp|P22220|SPE1_AVESA^P22220^Q:1697-195,H:119-607^75.79%ID^E:0^RecName: Full=Arginine decarboxylase;^Eukaryota; Viridiplantae; Streptophyta; Embryophyta; Tracheophyta; Spermatophyta; Magnoliophyta; Liliopsida; Poales; Poaceae; BEP clade; Pooideae; Poeae; Aveninae; Avena	sp|P22220|SPE1_AVESA^P22220^Q:1-501,H:119-607^75.79%ID^E:0^RecName: Full=Arginine decarboxylase;^Eukaryota; Viridiplantae; Streptophyta; Embryophyta; Tracheophyta; Spermatophyta; Magnoliophyta; Liliopsida; Poales; Poaceae; BEP clade; Pooideae; Poeae; Aveninae; Avena	PF02784.11^Orn_Arg_deC_N^Pyridoxal-dependent decarboxylase, pyridoxal binding domain^6-235^E:1.1e-54`PF00278.17^Orn_DAP_Arg_deC^Pyridoxal-dependent decarboxylase, C-terminal sheet domain^315-427^E:7.2e-29	.	GO:0008792^molecular_function^arginine decarboxylase activity`GO:0006527^biological_process^arginine catabolic process`GO:0009446^biological_process^putrescine biosynthetic process`GO:0008295^biological_process^spermidine biosynthetic process	.	.	.
c42925_g1_i1	1.54522	3.29663	0.443704	.	.	.	.	.	.	.	.
c42938_g1_i1	3.02124	6.84364	2.29247	.	.	.	.	.	.	.	.
c43008_g2_i2	1.66053	3.33836	3.14291	.	.	.	.	.	.	.	.
c43018_g1_i3	1.01477	2.33685	0.702532	.	.	.	.	.	.	.	.
c43043_g1_i1	43.8887	116.05	12.9414	.	.	.	.	.	.	.	.
c43049_g2_i2	0.761076	2.42031	1.95969	sp|O64477|Y2913_ARATH^O64477^Q:2-376,H:617-733^61.11%ID^E:3e-42^RecName: Full=G-type lectin S-receptor-like serine/threonine-protein kinase At2g19130;^Eukaryota; Viridiplantae; Streptophyta; Embryophyta; Tracheophyta; Spermatophyta; Magnoliophyta; eudicotyledons; core eudicotyledons; rosids; malvids; Brassicales; Brassicaceae; Camelineae; Arabidopsis	sp|O64477|Y2913_ARATH^O64477^Q:1-125,H:617-733^61.11%ID^E:8e-47^RecName: Full=G-type lectin S-receptor-like serine/threonine-protein kinase At2g19130;^Eukaryota; Viridiplantae; Streptophyta; Embryophyta; Tracheophyta; Spermatophyta; Magnoliophyta; eudicotyledons; core eudicotyledons; rosids; malvids; Brassicales; Brassicaceae; Camelineae; Arabidopsis	PF00069.20^Pkinase^Protein kinase domain^1-77^E:1.5e-24`PF07714.12^Pkinase_Tyr^Protein tyrosine kinase^1-77^E:1.9e-16	COG0515^Serine/threonine protein kinase	GO:0016021^cellular_component^integral to membrane`GO:0044459^cellular_component^plasma membrane part`GO:0005524^molecular_function^ATP binding`GO:0005516^molecular_function^calmodulin binding`GO:0004674^molecular_function^protein serine/threonine kinase activity`GO:0048544^biological_process^recognition of pollen	.	.	.
c43055_g1_i2	1.2454	3.33836	2.2555	.	.	PF08224.6^DUF1719^Domain of unknown function (DUF1719)^30-234^E:6e-63	.	.	.	.	.
c43067_g1_i2	1.49909	3.88085	1.40506	.	.	.	.	.	.	.	.
c43086_g1_i1	1.19927	3.21317	1.25716	sp|Q9SY02|PP301_ARATH^Q9SY02^Q:4-981,H:456-781^52.45%ID^E:2e-112^RecName: Full=Pentatricopeptide repeat-containing protein At4g02750;^Eukaryota; Viridiplantae; Streptophyta; Embryophyta; Tracheophyta; Spermatophyta; Magnoliophyta; eudicotyledons; core eudicotyledons; rosids; malvids; Brassicales; Brassicaceae; Camelineae; Arabidopsis`sp|Q9SY02|PP301_ARATH^Q9SY02^Q:1-198,H:354-419^39.39%ID^E:2e-06…	sp|Q9SY02|PP301_ARATH^Q9SY02^Q:2-327,H:456-781^52.45%ID^E:2e-121^RecName: Full=Pentatricopeptide repeat-containing protein At4g02750;^Eukaryota; Viridiplantae; Streptophyta; Embryophyta; Tracheophyta; Spermatophyta; Magnoliophyta; eudicotyledons; core eudicotyledons; rosids; malvids; Brassicales; Brassicaceae; Camelineae; Arabidopsis`sp|Q9SY02|PP301_ARATH^Q9SY02^Q:1-66,H:354-419^39.39%ID^E:2e-06^…	PF13041.1^PPR_2^PPR repeat family^19-66^E:5.5e-10`PF13812.1^PPR_3^Pentatricopeptide repeat domain^21-54^E:0.0041`PF01535.15^PPR^PPR repeat^22-51^E:1.5e-06`PF01535.15^PPR^PPR repeat^57-85^E:0.0017`PF12854.2^PPR_1^PPR repeat^90-119^E:1.4e-05`PF13812.1^PPR_3^Pentatricopeptide repeat domain^93-118^E:0.0085`PF01535.15^PPR^PPR repeat^94-118^E:6e-05`PF01535.15^PPR^PPR repeat^164-188^E:0.12`PF14432.1^DYW…	.	.	.	.	.
c43088_g1_i3	6.965	24.8708	5.5463	.	.	PF06376.7^DUF1070^Protein of unknown function (DUF1070)^81-107^E:2.6e-11	.	.	.	.	.
c43091_g1_i1	0.853328	2.87934	1.33111	.	.	.	.	.	.	.	.
c43094_g1_i1	1.75278	4.21468	2.21852	.	.	.	.	.	.	.	.
c43099_g1_i1	1.77584	4.08949	1.58994	.	.	.	.	.	.	.	.
c43116_g1_i1	1.08396	3.29663	2.14457	sp|Q9SQ64|COR2_PAPSO^Q9SQ64^Q:58-654,H:4-201^57.5%ID^E:7e-80^RecName: Full=Non-functional NADPH-dependent codeinone reductase 2;^Eukaryota; Viridiplantae; Streptophyta; Embryophyta; Tracheophyta; Spermatophyta; Magnoliophyta; eudicotyledons; Ranunculales; Papaveraceae; Papaver	sp|Q9SQ64|COR2_PAPSO^Q9SQ64^Q:20-218,H:4-201^57.5%ID^E:6e-80^RecName: Full=Non-functional NADPH-dependent codeinone reductase 2;^Eukaryota; Viridiplantae; Streptophyta; Embryophyta; Tracheophyta; Spermatophyta; Magnoliophyta; eudicotyledons; Ranunculales; Papaveraceae; Papaver	PF00248.16^Aldo_ket_red^Aldo/keto reductase family^38-213^E:1.9e-36	.	GO:0005829^cellular_component^cytosol`GO:0016491^molecular_function^oxidoreductase activity	.	.	.
c43135_g1_i2	0.16144	2.25339	0.55463	sp|Q9SV68|QORH_ARATH^Q9SV68^Q:371-159,H:20-90^57.75%ID^E:2e-22^RecName: Full=Putative quinone-oxidoreductase homolog, chloroplastic;^Eukaryota; Viridiplantae; Streptophyta; Embryophyta; Tracheophyta; Spermatophyta; Magnoliophyta; eudicotyledons; core eudicotyledons; rosids; malvids; Brassicales; Brassicaceae; Camelineae; Arabidopsis	.	.	COG0604^NADPH:quinone reductase and related Zn-dependent oxidoreductases	GO:0009941^cellular_component^chloroplast envelope`GO:0009706^cellular_component^chloroplast inner membrane`GO:0009535^cellular_component^chloroplast thylakoid membrane`GO:0005886^cellular_component^plasma membrane`GO:0005773^cellular_component^vacuole`GO:0000166^molecular_function^nucleotide binding`GO:0016491^molecular_function^oxidoreductase activity`GO:0008270^molecular_function^zinc ion bind…	.	.	.
c43181_g4_i2	4.2897	9.68125	7.3581	sp|O81755|PER48_ARATH^O81755^Q:1366-338,H:68-401^37.37%ID^E:1e-78^RecName: Full=Putative Peroxidase 48;^Eukaryota; Viridiplantae; Streptophyta; Embryophyta; Tracheophyta; Spermatophyta; Magnoliophyta; eudicotyledons; core eudicotyledons; rosids; malvids; Brassicales; Brassicaceae; Camelineae; Arabidopsis	sp|O81755|PER48_ARATH^O81755^Q:74-416,H:68-401^37.37%ID^E:5e-82^RecName: Full=Putative Peroxidase 48;^Eukaryota; Viridiplantae; Streptophyta; Embryophyta; Tracheophyta; Spermatophyta; Magnoliophyta; eudicotyledons; core eudicotyledons; rosids; malvids; Brassicales; Brassicaceae; Camelineae; Arabidopsis	PF00141.18^peroxidase^Peroxidase^90-375^E:2e-63	.	GO:0005576^cellular_component^extracellular region`GO:0020037^molecular_function^heme binding`GO:0046872^molecular_function^metal ion binding`GO:0004601^molecular_function^peroxidase activity`GO:0042744^biological_process^hydrogen peroxide catabolic process	.	.	.
c43228_g1_i1	0.322881	2.87934	0.665556	sp|O80470|GDL38_ARATH^O80470^Q:1013-108,H:87-384^65.89%ID^E:2e-143^RecName: Full=GDSL esterase/lipase At2g23540;^Eukaryota; Viridiplantae; Streptophyta; Embryophyta; Tracheophyta; Spermatophyta; Magnoliophyta; eudicotyledons; core eudicotyledons; rosids; malvids; Brassicales; Brassicaceae; Camelineae; Arabidopsis	.	.	.	.	.	.	.
c43233_g1_i1	0.991705	2.12821	0.850433	.	.	.	.	.	.	.	.
c43233_g1_i3	1.70666	3.83912	1.40506	.	.	.	.	.	.	.	.
c43248_g2_i1	0.16144	2.79588	1.29414	.	.	.	.	.	.	.	.
c43252_g1_i1	0.922517	3.46355	0.55463	sp|P22242|DRPE_CRAPL^P22242^Q:189-983,H:35-299^56.23%ID^E:4e-105^RecName: Full=Desiccation-related protein PCC13-62;^Eukaryota; Viridiplantae; Streptophyta; Embryophyta; Tracheophyta; Spermatophyta; Magnoliophyta; eudicotyledons; core eudicotyledons; asterids; lamiids; Lamiales; Linderniaceae; Craterostigma	sp|P22242|DRPE_CRAPL^P22242^Q:63-327,H:35-299^56.23%ID^E:8e-106^RecName: Full=Desiccation-related protein PCC13-62;^Eukaryota; Viridiplantae; Streptophyta; Embryophyta; Tracheophyta; Spermatophyta; Magnoliophyta; eudicotyledons; core eudicotyledons; asterids; lamiids; Lamiales; Linderniaceae; Craterostigma	PF13668.1^Ferritin_2^Ferritin-like domain^66-233^E:5.8e-34	.	GO:0006950^biological_process^response to stress	.	.	.
c43291_g1_i1	5.07384	17.4429	8.50433	sp|Q9CXS4|CENPV_MOUSE^Q9CXS4^Q:121-618,H:86-251^40.12%ID^E:3e-25^RecName: Full=Centromere protein V;^Eukaryota; Metazoa; Chordata; Craniata; Vertebrata; Euteleostomi; Mammalia; Eutheria; Euarchontoglires; Glires; Rodentia; Sciurognathi; Muroidea; Muridae; Murinae; Mus; Mus	sp|Q9CXS4|CENPV_MOUSE^Q9CXS4^Q:7-135,H:123-251^46.92%ID^E:2e-33^RecName: Full=Centromere protein V;^Eukaryota; Metazoa; Chordata; Craniata; Vertebrata; Euteleostomi; Mammalia; Eutheria; Euarchontoglires; Glires; Rodentia; Sciurognathi; Muroidea; Muridae; Murinae; Mus; Mus	PF04828.9^GFA^Glutathione-dependent formaldehyde-activating enzyme^32-103^E:2e-08	COG3791^Uncharacterized conserved protein	GO:0000777^cellular_component^condensed chromosome kinetochore`GO:0005737^cellular_component^cytoplasm`GO:0000776^cellular_component^kinetochore`GO:0005634^cellular_component^nucleus`GO:0051233^cellular_component^spindle midzone`GO:0016846^molecular_function^carbon-sulfur lyase activity`GO:0001667^biological_process^ameboidal cell migration`GO:0051301^biological_process^cell division`GO:0031508^b…	.	.	.
c43341_g1_i1	1.36071	3.42182	0.110926	sp|Q69P51|CESA9_ORYSJ^Q69P51^Q:465-268,H:990-1055^93.94%ID^E:1e-37^RecName: Full=Cellulose synthase A catalytic subunit 9 [UDP-forming];^Eukaryota; Viridiplantae; Streptophyta; Embryophyta; Tracheophyta; Spermatophyta; Magnoliophyta; Liliopsida; Poales; Poaceae; BEP clade; Ehrhartoideae; Oryzeae; Oryza	.	.	COG1215^Glycosyltransferases, probably involved in cell wall biogenesis	GO:0009507^cellular_component^chloroplast`GO:0016021^cellular_component^integral to membrane`GO:0005886^cellular_component^plasma membrane`GO:0016760^molecular_function^cellulose synthase (UDP-forming) activity`GO:0046872^molecular_function^metal ion binding`GO:0008270^molecular_function^zinc ion binding`GO:0030244^biological_process^cellulose biosynthetic process`GO:0010400^biological_process^rh…	.	.	.
c43344_g1_i1	0.853328	3.54701	0.850433	sp|O61967|LAP1_CAEEL^O61967^Q:971-549,H:102-239^37.59%ID^E:9e-11^RecName: Full=Protein lap1;^Eukaryota; Metazoa; Ecdysozoa; Nematoda; Chromadorea; Rhabditida; Rhabditoidea; Rhabditidae; Peloderinae; Caenorhabditis`sp|O61967|LAP1_CAEEL^O61967^Q:968-549,H:218-354^32.86%ID^E:2e-08^RecName: Full=Protein lap1;^Eukaryota; Metazoa; Ecdysozoa; Nematoda; Chromadorea; Rhabditida; Rhabditoidea; Rhabditidae;…	sp|Q8SU52|CCR4_ENCCU^Q8SU52^Q:1-88,H:44-129^42.05%ID^E:3e-10^RecName: Full=Probable glucose-repressible alcohol dehydrogenase transcriptional effector homolog;^Eukaryota; Fungi; Microsporidia; Unikaryonidae; Encephalitozoon	PF13504.1^LRR_7^Leucine rich repeat^3-18^E:650`PF13504.1^LRR_7^Leucine rich repeat^26-43^E:9.3`PF13516.1^LRR_6^Leucine Rich repeat^49-63^E:0.22`PF13504.1^LRR_7^Leucine rich repeat^50-66^E:0.48`PF00560.28^LRR_1^Leucine Rich Repeat^51-70^E:0.0077	COG4886^Leucine-rich repeat (LRR) protein	GO:0005737^cellular_component^cytoplasm`GO:0005634^cellular_component^nucleus`GO:0046872^molecular_function^metal ion binding`GO:0004535^molecular_function^poly(A)-specific ribonuclease activity`GO:0003723^molecular_function^RNA binding`GO:0090305^biological_process^nucleic acid phosphodiester bond hydrolysis`GO:0006355^biological_process^regulation of transcription, DNA-dependent`GO:0006351^biol…	.	.	.
c43344_g1_i2	1.54522	4.17295	2.47735	sp|O61967|LAP1_CAEEL^O61967^Q:1226-549,H:18-239^34.96%ID^E:3e-21^RecName: Full=Protein lap1;^Eukaryota; Metazoa; Ecdysozoa; Nematoda; Chromadorea; Rhabditida; Rhabditoidea; Rhabditidae; Peloderinae; Caenorhabditis`sp|O61967|LAP1_CAEEL^O61967^Q:1226-549,H:133-354^34.07%ID^E:3e-19^RecName: Full=Protein lap1;^Eukaryota; Metazoa; Ecdysozoa; Nematoda; Chromadorea; Rhabditida; Rhabditoidea; Rhabditidae…	sp|O61967|LAP1_CAEEL^O61967^Q:104-329,H:18-239^34.96%ID^E:3e-26^RecName: Full=Protein lap1;^Eukaryota; Metazoa; Ecdysozoa; Nematoda; Chromadorea; Rhabditida; Rhabditoidea; Rhabditidae; Peloderinae; Caenorhabditis`sp|O61967|LAP1_CAEEL^O61967^Q:104-329,H:133-354^34.07%ID^E:2e-21^RecName: Full=Protein lap1;^Eukaryota; Metazoa; Ecdysozoa; Nematoda; Chromadorea; Rhabditida; Rhabditoidea; Rhabditidae; …	PF13504.1^LRR_7^Leucine rich repeat^123-138^E:0.26`PF13516.1^LRR_6^Leucine Rich repeat^123-136^E:0.28`PF00560.28^LRR_1^Leucine Rich Repeat^124-144^E:0.0027`PF12799.2^LRR_4^Leucine Rich repeats (2 copies)^147-186^E:2.1e-08`PF00560.28^LRR_1^Leucine Rich Repeat^147-168^E:0.69`PF13855.1^LRR_8^Leucine rich repeat^149-204^E:1.1e-07`PF13504.1^LRR_7^Leucine rich repeat^149-162^E:8.9`PF00560.28^LRR_1^Leuc…	COG4886^Leucine-rich repeat (LRR) protein	GO:0005912^cellular_component^adherens junction`GO:0016323^cellular_component^basolateral plasma membrane`GO:0030029^biological_process^actin filament-based process`GO:0007155^biological_process^cell adhesion`GO:0007043^biological_process^cell-cell junction assembly`GO:0009792^biological_process^embryo development ending in birth or egg hatching`GO:0007163^biological_process^establishment or main…	.	.	.
c43381_g1_i1	0.622699	4.54852	1.88574	.	.	.	.	.	.	.	.
c43382_g1_i1	1.33765	4.21468	1.73784	.	.	.	.	.	.	.	.
c43382_g1_i2	1.13008	3.46355	1.22019	.	.	.	.	.	.	.	.
c43385_g1_i2	2.21404	9.84817	3.32778	sp|Q9SS31|CML36_ARATH^Q9SS31^Q:590-324,H:76-169^34.04%ID^E:4e-07^RecName: Full=Probable calcium-binding protein CML36;^Eukaryota; Viridiplantae; Streptophyta; Embryophyta; Tracheophyta; Spermatophyta; Magnoliophyta; eudicotyledons; core eudicotyledons; rosids; malvids; Brassicales; Brassicaceae; Camelineae; Arabidopsis	.	.	COG5126^Ca2+-binding protein (EF-Hand superfamily)	GO:0005886^cellular_component^plasma membrane`GO:0005509^molecular_function^calcium ion binding	K13448	map04626|Plant-pathogen interaction	.
c43394_g1_i2	0.276755	2.12821	0.369754	.	.	.	.	.	.	.	.
c43405_g1_i1	2.58305	10.2655	3.14291	sp|Q9SQ64|COR2_PAPSO^Q9SQ64^Q:3-365,H:195-314^52.03%ID^E:6e-35^RecName: Full=Non-functional NADPH-dependent codeinone reductase 2;^Eukaryota; Viridiplantae; Streptophyta; Embryophyta; Tracheophyta; Spermatophyta; Magnoliophyta; eudicotyledons; Ranunculales; Papaveraceae; Papaver	sp|Q9SQ64|COR2_PAPSO^Q9SQ64^Q:1-121,H:195-314^52.03%ID^E:4e-36^RecName: Full=Non-functional NADPH-dependent codeinone reductase 2;^Eukaryota; Viridiplantae; Streptophyta; Embryophyta; Tracheophyta; Spermatophyta; Magnoliophyta; eudicotyledons; Ranunculales; Papaveraceae; Papaver	PF00248.16^Aldo_ket_red^Aldo/keto reductase family^2-98^E:1.3e-18	.	GO:0005829^cellular_component^cytosol`GO:0016491^molecular_function^oxidoreductase activity	.	.	.
c43452_g1_i1	0.461258	6.42635	0.961359	sp|Q9FG65|C81D1_ARATH^Q9FG65^Q:2-310,H:401-502^51.46%ID^E:2e-31^RecName: Full=Cytochrome P450 81D1;^Eukaryota; Viridiplantae; Streptophyta; Embryophyta; Tracheophyta; Spermatophyta; Magnoliophyta; eudicotyledons; core eudicotyledons; rosids; malvids; Brassicales; Brassicaceae; Camelineae; Arabidopsis	sp|Q9FG65|C81D1_ARATH^Q9FG65^Q:1-102,H:401-501^51.96%ID^E:4e-34^RecName: Full=Cytochrome P450 81D1;^Eukaryota; Viridiplantae; Streptophyta; Embryophyta; Tracheophyta; Spermatophyta; Magnoliophyta; eudicotyledons; core eudicotyledons; rosids; malvids; Brassicales; Brassicaceae; Camelineae; Arabidopsis	PF00067.17^p450^Cytochrome P450^1-82^E:4.4e-20	COG2124^Cytochrome P450	GO:0016021^cellular_component^integral to membrane`GO:0009055^molecular_function^electron carrier activity`GO:0020037^molecular_function^heme binding`GO:0005506^molecular_function^iron ion binding`GO:0004497^molecular_function^monooxygenase activity`GO:0016705^molecular_function^oxidoreductase activity, acting on paired donors, with incorporation or reduction of molecular oxygen	K00517	map01120|Microbial metabolism in diverse environments;map00363|Bisphenol degradation;map00945|Stilbenoid, diarylheptanoid and gingerol biosynthesis;map00903|Limonene and pinene degradation;map00624|Polycyclic aromatic hydrocarbon degradation;map01110|Biosynthesis of secondary metabolites;map00627|Aminobenzoate degradation;map01100|Metabolic pathways	.
c43457_g1_i1	0.645762	2.25339	1.14624	.	.	.	.	.	.	.	.
c43466_g1_i1	1.54522	5.13273	1.84877	.	.	.	.	.	.	.	.
c43474_g1_i1	0.853328	2.12821	0.961359	.	.	.	.	.	.	.	.
c43486_g2_i1	1.03783	2.33685	1.92272	sp|Q8VZJ9|Y4330_ARATH^Q8VZJ9^Q:629-3,H:95-308^51.87%ID^E:9e-62^RecName: Full=Calmodulin-binding receptor-like cytoplasmic kinase 2;^Eukaryota; Viridiplantae; Streptophyta; Embryophyta; Tracheophyta; Spermatophyta; Magnoliophyta; eudicotyledons; core eudicotyledons; rosids; malvids; Brassicales; Brassicaceae; Camelineae; Arabidopsis	sp|Q8VZJ9|Y4330_ARATH^Q8VZJ9^Q:38-340,H:9-308^43.55%ID^E:2e-67^RecName: Full=Calmodulin-binding receptor-like cytoplasmic kinase 2;^Eukaryota; Viridiplantae; Streptophyta; Embryophyta; Tracheophyta; Spermatophyta; Magnoliophyta; eudicotyledons; core eudicotyledons; rosids; malvids; Brassicales; Brassicaceae; Camelineae; Arabidopsis	PF00069.20^Pkinase^Protein kinase domain^159-339^E:2e-32`PF07714.12^Pkinase_Tyr^Protein tyrosine kinase^160-340^E:3e-33	COG0515^Serine/threonine protein kinase	GO:0005737^cellular_component^cytoplasm`GO:0005524^molecular_function^ATP binding`GO:0004674^molecular_function^protein serine/threonine kinase activity`GO:0009555^biological_process^pollen development	.	.	.
c43538_g1_i1	1.26846	3.00453	1.03531	.	.	PF00583.19^Acetyltransf_1^Acetyltransferase (GNAT) family^46-105^E:1.2e-06	.	.	.	.	.
c43554_g1_i2	0.369007	2.71242	1.73784	sp|P29126|XYNA_RUMFL^P29126^Q:62-301,H:847-929^34.94%ID^E:1e-05^RecName: Full=Bifunctional endo-1,4-beta-xylanase XylA;^Bacteria; Firmicutes; Clostridia; Clostridiales; Ruminococcaceae; Ruminococcus	sp|P29126|XYNA_RUMFL^P29126^Q:21-100,H:847-929^34.94%ID^E:2e-06^RecName: Full=Bifunctional endo-1,4-beta-xylanase XylA;^Bacteria; Firmicutes; Clostridia; Clostridiales; Ruminococcaceae; Ruminococcus	PF00331.15^Glyco_hydro_10^Glycosyl hydrolase family 10^5-101^E:8.5e-17	.	GO:0043169^molecular_function^cation binding`GO:0031176^molecular_function^endo-1,4-beta-xylanase activity`GO:0045493^biological_process^xylan catabolic process	.	.	.
c43613_g1_i1	1.31459	2.71242	0.887409	.	.	.	.	.	.	.	.
c43645_g1_i1	0.0922517	3.33836	1.14624	sp|Q5EAF2|IP5PB_ARATH^Q5EAF2^Q:698-102,H:136-330^59.3%ID^E:3e-72^RecName: Full=Type I inositol 1,4,5-trisphosphate 5-phosphatase 11;^Eukaryota; Viridiplantae; Streptophyta; Embryophyta; Tracheophyta; Spermatophyta; Magnoliophyta; eudicotyledons; core eudicotyledons; rosids; malvids; Brassicales; Brassicaceae; Camelineae; Arabidopsis	sp|Q5EAF2|IP5PB_ARATH^Q5EAF2^Q:1-198,H:137-330^59.09%ID^E:3e-85^RecName: Full=Type I inositol 1,4,5-trisphosphate 5-phosphatase 11;^Eukaryota; Viridiplantae; Streptophyta; Embryophyta; Tracheophyta; Spermatophyta; Magnoliophyta; eudicotyledons; core eudicotyledons; rosids; malvids; Brassicales; Brassicaceae; Camelineae; Arabidopsis	PF03372.18^Exo_endo_phos^Endonuclease/Exonuclease/phosphatase family^17-188^E:7.1e-14	COG5411^Phosphatidylinositol 5-phosphate phosphatase	GO:0052659^molecular_function^inositol-1,3,4,5-tetrakisphosphate 5-phosphatase activity`GO:0052658^molecular_function^inositol-1,4,5-trisphosphate 5-phosphatase activity`GO:0004445^molecular_function^inositol-polyphosphate 5-phosphatase activity`GO:0034485^molecular_function^phosphatidylinositol-3,4,5-trisphosphate 5-phosphatase activity`GO:0043813^molecular_function^phosphatidylinositol-3,5-bisp…	.	.	.
c43667_g1_i4	1.4299	2.92107	2.03364	.	.	.	.	.	.	.	.
c43672_g1_i4	1.17621	2.50377	1.88574	sp|Q9FZ95|PUP3_ARATH^Q9FZ95^Q:523-804,H:231-324^53.19%ID^E:9e-26^RecName: Full=Purine permease 3;^Eukaryota; Viridiplantae; Streptophyta; Embryophyta; Tracheophyta; Spermatophyta; Magnoliophyta; eudicotyledons; core eudicotyledons; rosids; malvids; Brassicales; Brassicaceae; Camelineae; Arabidopsis	.	.	.	.	.	.	.
c43677_g1_i1	36.3702	85.1282	30.8374	sp|Q9LX07|ANXD7_ARATH^Q9LX07^Q:5-556,H:132-315^61.41%ID^E:3e-75^RecName: Full=Annexin D7;^Eukaryota; Viridiplantae; Streptophyta; Embryophyta; Tracheophyta; Spermatophyta; Magnoliophyta; eudicotyledons; core eudicotyledons; rosids; malvids; Brassicales; Brassicaceae; Camelineae; Arabidopsis	sp|Q9LX07|ANXD7_ARATH^Q9LX07^Q:2-185,H:132-315^61.41%ID^E:7e-77^RecName: Full=Annexin D7;^Eukaryota; Viridiplantae; Streptophyta; Embryophyta; Tracheophyta; Spermatophyta; Magnoliophyta; eudicotyledons; core eudicotyledons; rosids; malvids; Brassicales; Brassicaceae; Camelineae; Arabidopsis	PF00191.15^Annexin^Annexin^41-105^E:1e-15`PF00191.15^Annexin^Annexin^115-180^E:5.4e-20	.	GO:0005509^molecular_function^calcium ion binding`GO:0005544^molecular_function^calcium-dependent phospholipid binding`GO:0009409^biological_process^response to cold`GO:0009408^biological_process^response to heat`GO:0009651^biological_process^response to salt stress`GO:0009414^biological_process^response to water deprivation	.	.	.
c43688_g1_i1	54.4977	133.952	60.1219	sp|Q41773|VATL_MAIZE^Q41773^Q:3-257,H:25-109^100%ID^E:5e-29^RecName: Full=V-type proton ATPase 16 kDa proteolipid subunit;^Eukaryota; Viridiplantae; Streptophyta; Embryophyta; Tracheophyta; Spermatophyta; Magnoliophyta; Liliopsida; Poales; Poaceae; PACMAD clade; Panicoideae; Andropogoneae; Zea	.	.	.	GO:0016021^cellular_component^integral to membrane`GO:0005886^cellular_component^plasma membrane`GO:0033179^cellular_component^proton-transporting V-type ATPase, V0 domain`GO:0005774^cellular_component^vacuolar membrane`GO:0015078^molecular_function^hydrogen ion transmembrane transporter activity`GO:0015991^biological_process^ATP hydrolysis coupled proton transport	.	.	.
c43697_g1_i1	0.322881	47.1961	0.443704	sp|Q9SBL1|HMNGT_SORBI^Q9SBL1^Q:1589-213,H:11-485^53.46%ID^E:5e-151^RecName: Full=Cyanohydrin beta-glucosyltransferase;^Eukaryota; Viridiplantae; Streptophyta; Embryophyta; Tracheophyta; Spermatophyta; Magnoliophyta; Liliopsida; Poales; Poaceae; PACMAD clade; Panicoideae; Andropogoneae; Sorghum	sp|Q9SBL1|HMNGT_SORBI^Q9SBL1^Q:25-487,H:11-489^53.64%ID^E:5e-159^RecName: Full=Cyanohydrin beta-glucosyltransferase;^Eukaryota; Viridiplantae; Streptophyta; Embryophyta; Tracheophyta; Spermatophyta; Magnoliophyta; Liliopsida; Poales; Poaceae; PACMAD clade; Panicoideae; Andropogoneae; Sorghum	PF00201.13^UDPGT^UDP-glucoronosyl and UDP-glucosyl transferase^110-424^E:2.1e-29	KOG1192^UDP-glucuronosyl and UDP-glucosyl transferase	GO:0005789^cellular_component^endoplasmic reticulum membrane`GO:0047792^molecular_function^cyanohydrin beta-glucosyltransferase activity`GO:0010132^biological_process^dhurrin biosynthetic process	K13030	map01110|Biosynthesis of secondary metabolites;map00460|Cyanoamino acid metabolism	.
c43708_g1_i1	0.438195	2.21167	1.33111	.	.	.	.	.	.	.	.
c43711_g1_i1	0.276755	4.92408	1.36809	sp|Q93WV4|WRK71_ARATH^Q93WV4^Q:1-99,H:171-203^69.7%ID^E:6e-07^RecName: Full=Probable WRKY transcription factor 71;^Eukaryota; Viridiplantae; Streptophyta; Embryophyta; Tracheophyta; Spermatophyta; Magnoliophyta; eudicotyledons; core eudicotyledons; rosids; malvids; Brassicales; Brassicaceae; Camelineae; Arabidopsis	sp|Q93WV4|WRK71_ARATH^Q93WV4^Q:1-117,H:171-281^35.38%ID^E:1e-09^RecName: Full=Probable WRKY transcription factor 71;^Eukaryota; Viridiplantae; Streptophyta; Embryophyta; Tracheophyta; Spermatophyta; Magnoliophyta; eudicotyledons; core eudicotyledons; rosids; malvids; Brassicales; Brassicaceae; Camelineae; Arabidopsis	PF03106.10^WRKY^WRKY DNA -binding domain^1-23^E:0.00015	.	GO:0005634^cellular_component^nucleus`GO:0043565^molecular_function^sequence-specific DNA binding`GO:0003700^molecular_function^sequence-specific DNA binding transcription factor activity`GO:0006351^biological_process^transcription, DNA-dependent	.	.	.
c43729_g1_i1	3.80538	18.1941	7.46902	sp|P46518|LEA14_GOSHI^P46518^Q:845-405,H:5-151^63.27%ID^E:7e-67^RecName: Full=Late embryogenesis abundant protein Lea14-A;^Eukaryota; Viridiplantae; Streptophyta; Embryophyta; Tracheophyta; Spermatophyta; Magnoliophyta; eudicotyledons; core eudicotyledons; rosids; malvids; Malvales; Malvaceae; Malvoideae; Gossypium	sp|P46518|LEA14_GOSHI^P46518^Q:1-147,H:5-151^63.27%ID^E:5e-69^RecName: Full=Late embryogenesis abundant protein Lea14-A;^Eukaryota; Viridiplantae; Streptophyta; Embryophyta; Tracheophyta; Spermatophyta; Magnoliophyta; eudicotyledons; core eudicotyledons; rosids; malvids; Malvales; Malvaceae; Malvoideae; Gossypium	PF03168.8^LEA_2^Late embryogenesis abundant protein^41-135^E:8.1e-21	.	GO:0009269^biological_process^response to desiccation	.	.	.
c43736_g1_i1	10.1707	27.3746	6.84044	sp|Q7X843|ATL48_ARATH^Q7X843^Q:308-90,H:6-77^69.86%ID^E:1e-26^RecName: Full=RING-H2 finger protein ATL48;^Eukaryota; Viridiplantae; Streptophyta; Embryophyta; Tracheophyta; Spermatophyta; Magnoliophyta; eudicotyledons; core eudicotyledons; rosids; malvids; Brassicales; Brassicaceae; Camelineae; Arabidopsis	sp|Q7X843|ATL48_ARATH^Q7X843^Q:36-115,H:2-77^67.5%ID^E:1e-27^RecName: Full=RING-H2 finger protein ATL48;^Eukaryota; Viridiplantae; Streptophyta; Embryophyta; Tracheophyta; Spermatophyta; Magnoliophyta; eudicotyledons; core eudicotyledons; rosids; malvids; Brassicales; Brassicaceae; Camelineae; Arabidopsis	PF04588.8^HIG_1_N^Hypoxia induced protein conserved region^57-107^E:4.9e-21	.	GO:0016021^cellular_component^integral to membrane`GO:0046872^molecular_function^metal ion binding`GO:0008270^molecular_function^zinc ion binding`GO:0016567^biological_process^protein ubiquitination	.	.	.
c43736_g1_i2	41.1673	116.342	24.9953	sp|Q7X843|ATL48_ARATH^Q7X843^Q:690-484,H:9-77^73.91%ID^E:1e-25^RecName: Full=RING-H2 finger protein ATL48;^Eukaryota; Viridiplantae; Streptophyta; Embryophyta; Tracheophyta; Spermatophyta; Magnoliophyta; eudicotyledons; core eudicotyledons; rosids; malvids; Brassicales; Brassicaceae; Camelineae; Arabidopsis	sp|Q7X843|ATL48_ARATH^Q7X843^Q:47-115,H:9-77^73.91%ID^E:1e-27^RecName: Full=RING-H2 finger protein ATL48;^Eukaryota; Viridiplantae; Streptophyta; Embryophyta; Tracheophyta; Spermatophyta; Magnoliophyta; eudicotyledons; core eudicotyledons; rosids; malvids; Brassicales; Brassicaceae; Camelineae; Arabidopsis	PF04588.8^HIG_1_N^Hypoxia induced protein conserved region^57-107^E:4.9e-21	.	GO:0016021^cellular_component^integral to membrane`GO:0046872^molecular_function^metal ion binding`GO:0008270^molecular_function^zinc ion binding`GO:0016567^biological_process^protein ubiquitination	.	.	.
c43737_g1_i1	1.54522	3.33836	2.51432	sp|O23082|Y4960_ARATH^O23082^Q:679-83,H:173-379^50.24%ID^E:5e-63^RecName: Full=Putative receptor-like protein kinase At4g00960;^Eukaryota; Viridiplantae; Streptophyta; Embryophyta; Tracheophyta; Spermatophyta; Magnoliophyta; eudicotyledons; core eudicotyledons; rosids; malvids; Brassicales; Brassicaceae; Camelineae; Arabidopsis	sp|O23082|Y4960_ARATH^O23082^Q:1-199,H:173-379^50.24%ID^E:2e-63^RecName: Full=Putative receptor-like protein kinase At4g00960;^Eukaryota; Viridiplantae; Streptophyta; Embryophyta; Tracheophyta; Spermatophyta; Magnoliophyta; eudicotyledons; core eudicotyledons; rosids; malvids; Brassicales; Brassicaceae; Camelineae; Arabidopsis	PF07714.12^Pkinase_Tyr^Protein tyrosine kinase^3-153^E:1.1e-21`PF00069.20^Pkinase^Protein kinase domain^4-85^E:1.2e-23	COG0515^Serine/threonine protein kinase	GO:0005524^molecular_function^ATP binding`GO:0004674^molecular_function^protein serine/threonine kinase activity	.	.	.
c43754_g1_i2	1.13008	2.46204	0.295803	.	.	.	.	.	.	.	.
c43766_g1_i2	6.75743	19.279	9.35476	sp|Q01417|PM1_SOYBN^Q01417^Q:72-464,H:1-158^35.85%ID^E:3e-09^RecName: Full=18 kDa seed maturation protein;^Eukaryota; Viridiplantae; Streptophyta; Embryophyta; Tracheophyta; Spermatophyta; Magnoliophyta; eudicotyledons; core eudicotyledons; rosids; fabids; Fabales; Fabaceae; Papilionoideae; Phaseoleae; Glycine	sp|Q01417|PM1_SOYBN^Q01417^Q:23-156,H:1-161^36.42%ID^E:2e-13^RecName: Full=18 kDa seed maturation protein;^Eukaryota; Viridiplantae; Streptophyta; Embryophyta; Tracheophyta; Spermatophyta; Magnoliophyta; eudicotyledons; core eudicotyledons; rosids; fabids; Fabales; Fabaceae; Papilionoideae; Phaseoleae; Glycine	PF03760.10^LEA_1^Late embryogenesis abundant (LEA) group 1^30-101^E:3.5e-09	.	GO:0009790^biological_process^embryo development	.	.	.
c43770_g1_i2	0.369007	2.08648	0.332778	.	.	.	.	.	.	.	.
c43814_g1_i2	13.0997	40.3942	16.4171	.	.	PF04398.7^DUF538^Protein of unknown function, DUF538^52-162^E:5.3e-28	.	.	.	.	.
c43814_g1_i3	14.1606	47.4465	14.8641	.	.	PF04398.7^DUF538^Protein of unknown function, DUF538^54-164^E:5.5e-28	.	.	.	.	.
c43819_g1_i1	0.000240601	5.34138	0.887409	sp|Q9LJR3|SPA3_ARATH^Q9LJR3^Q:1231-242,H:518-841^30.29%ID^E:2e-32^RecName: Full=Protein SPA1-RELATED 3;^Eukaryota; Viridiplantae; Streptophyta; Embryophyta; Tracheophyta; Spermatophyta; Magnoliophyta; eudicotyledons; core eudicotyledons; rosids; malvids; Brassicales; Brassicaceae; Camelineae; Arabidopsis	sp|Q9LJR3|SPA3_ARATH^Q9LJR3^Q:31-348,H:530-841^31.4%ID^E:7e-39^RecName: Full=Protein SPA1-RELATED 3;^Eukaryota; Viridiplantae; Streptophyta; Embryophyta; Tracheophyta; Spermatophyta; Magnoliophyta; eudicotyledons; core eudicotyledons; rosids; malvids; Brassicales; Brassicaceae; Camelineae; Arabidopsis	PF00400.27^WD40^WD domain, G-beta repeat^33-62^E:0.078`PF00400.27^WD40^WD domain, G-beta repeat^128-157^E:0.0078`PF00400.27^WD40^WD domain, G-beta repeat^172-200^E:0.0045`PF00400.27^WD40^WD domain, G-beta repeat^210-243^E:1.4e-05	.	GO:0005634^cellular_component^nucleus`GO:0005524^molecular_function^ATP binding`GO:0004672^molecular_function^protein kinase activity`GO:0009585^biological_process^red, far-red light phototransduction	.	.	.
c43824_g1_i2	7.33401	16.0659	6.65556	.	.	.	.	.	.	.	.
c43873_g3_i1	15.1985	40.8115	29.4324	sp|Q9FKM7|IAA33_ARATH^Q9FKM7^Q:717-382,H:60-168^65.18%ID^E:1e-31^RecName: Full=Auxin-responsive protein IAA33;^Eukaryota; Viridiplantae; Streptophyta; Embryophyta; Tracheophyta; Spermatophyta; Magnoliophyta; eudicotyledons; core eudicotyledons; rosids; malvids; Brassicales; Brassicaceae; Camelineae; Arabidopsis	sp|Q9FKM7|IAA33_ARATH^Q9FKM7^Q:48-160,H:60-169^66.37%ID^E:4e-39^RecName: Full=Auxin-responsive protein IAA33;^Eukaryota; Viridiplantae; Streptophyta; Embryophyta; Tracheophyta; Spermatophyta; Magnoliophyta; eudicotyledons; core eudicotyledons; rosids; malvids; Brassicales; Brassicaceae; Camelineae; Arabidopsis	PF02309.11^AUX_IAA^AUX/IAA family^35-152^E:7.6e-17	.	GO:0005634^cellular_component^nucleus`GO:0003700^molecular_function^sequence-specific DNA binding transcription factor activity`GO:0009734^biological_process^auxin mediated signaling pathway`GO:0009733^biological_process^response to auxin stimulus`GO:0006351^biological_process^transcription, DNA-dependent	.	.	.
c43873_g3_i2	11.6006	30.3791	22.9617	sp|Q9FKM7|IAA33_ARATH^Q9FKM7^Q:814-545,H:60-146^64.44%ID^E:7e-22^RecName: Full=Auxin-responsive protein IAA33;^Eukaryota; Viridiplantae; Streptophyta; Embryophyta; Tracheophyta; Spermatophyta; Magnoliophyta; eudicotyledons; core eudicotyledons; rosids; malvids; Brassicales; Brassicaceae; Camelineae; Arabidopsis`sp|Q9FKM7|IAA33_ARATH^Q9FKM7^Q:459-382,H:143-168^57.69%ID^E:7e-22^RecName: Full=Auxin-…	sp|Q9FKM7|IAA33_ARATH^Q9FKM7^Q:48-137,H:60-146^66.67%ID^E:1e-26^RecName: Full=Auxin-responsive protein IAA33;^Eukaryota; Viridiplantae; Streptophyta; Embryophyta; Tracheophyta; Spermatophyta; Magnoliophyta; eudicotyledons; core eudicotyledons; rosids; malvids; Brassicales; Brassicaceae; Camelineae; Arabidopsis	PF02309.11^AUX_IAA^AUX/IAA family^34-137^E:9.7e-11	.	GO:0005634^cellular_component^nucleus`GO:0003700^molecular_function^sequence-specific DNA binding transcription factor activity`GO:0009734^biological_process^auxin mediated signaling pathway`GO:0009733^biological_process^response to auxin stimulus`GO:0006351^biological_process^transcription, DNA-dependent	.	.	.
c43912_g1_i1	0.599636	4.21468	0.184877	.	.	.	.	.	.	.	.
c43917_g1_i1	0.461258	2.62896	0.184877	sp|P38935|SMBP2_HUMAN^P38935^Q:733-347,H:511-637^51.54%ID^E:2e-32^RecName: Full=DNA-binding protein SMUBP-2;^Eukaryota; Metazoa; Chordata; Craniata; Vertebrata; Euteleostomi; Mammalia; Eutheria; Euarchontoglires; Primates; Haplorrhini; Catarrhini; Hominidae; Homo	sp|P38935|SMBP2_HUMAN^P38935^Q:3-131,H:511-637^51.54%ID^E:8e-34^RecName: Full=DNA-binding protein SMUBP-2;^Eukaryota; Metazoa; Chordata; Craniata; Vertebrata; Euteleostomi; Mammalia; Eutheria; Euarchontoglires; Primates; Haplorrhini; Catarrhini; Hominidae; Homo	PF13087.1^AAA_12^AAA domain^2-108^E:6e-34`PF13538.1^UvrD_C_2^UvrD-like helicase C-terminal domain^44-105^E:2.9e-06	COG1112^Superfamily I DNA and RNA helicases and helicase subunits	GO:0030424^cellular_component^axon`GO:0005737^cellular_component^cytoplasm`GO:0030426^cellular_component^growth cone`GO:0005634^cellular_component^nucleus`GO:0030529^cellular_component^ribonucleoprotein complex`GO:0005524^molecular_function^ATP binding`GO:0043141^molecular_function^ATP-dependent 5'-3' DNA helicase activity`GO:0032575^molecular_function^ATP-dependent 5'-3' RNA helicase activity`GO…	.	.	.
c43917_g1_i2	0.230629	2.00302	0.628581	sp|P38935|SMBP2_HUMAN^P38935^Q:795-409,H:511-637^52.31%ID^E:1e-32^RecName: Full=DNA-binding protein SMUBP-2;^Eukaryota; Metazoa; Chordata; Craniata; Vertebrata; Euteleostomi; Mammalia; Eutheria; Euarchontoglires; Primates; Haplorrhini; Catarrhini; Hominidae; Homo	sp|P38935|SMBP2_HUMAN^P38935^Q:3-131,H:511-637^52.31%ID^E:3e-34^RecName: Full=DNA-binding protein SMUBP-2;^Eukaryota; Metazoa; Chordata; Craniata; Vertebrata; Euteleostomi; Mammalia; Eutheria; Euarchontoglires; Primates; Haplorrhini; Catarrhini; Hominidae; Homo	PF13087.1^AAA_12^AAA domain^2-108^E:8.3e-34	COG1112^Superfamily I DNA and RNA helicases and helicase subunits	GO:0030424^cellular_component^axon`GO:0005737^cellular_component^cytoplasm`GO:0030426^cellular_component^growth cone`GO:0005634^cellular_component^nucleus`GO:0030529^cellular_component^ribonucleoprotein complex`GO:0005524^molecular_function^ATP binding`GO:0043141^molecular_function^ATP-dependent 5'-3' DNA helicase activity`GO:0032575^molecular_function^ATP-dependent 5'-3' RNA helicase activity`GO…	.	.	.
c43939_g1_i2	2.26017	4.96581	1.22019	.	.	.	.	.	.	.	.
c43947_g1_i1	1.08396	2.25339	1.40506	.	.	.	.	.	.	.	.
c43952_g1_i1	0.876391	2.50377	0.517655	sp|Q9LYT3|TT12_ARATH^Q9LYT3^Q:1048-221,H:219-493^41.52%ID^E:3e-65^RecName: Full=Protein TRANSPARENT TESTA 12;^Eukaryota; Viridiplantae; Streptophyta; Embryophyta; Tracheophyta; Spermatophyta; Magnoliophyta; eudicotyledons; core eudicotyledons; rosids; malvids; Brassicales; Brassicaceae; Camelineae; Arabidopsis	sp|Q9LYT3|TT12_ARATH^Q9LYT3^Q:1-290,H:205-493^40.89%ID^E:4e-68^RecName: Full=Protein TRANSPARENT TESTA 12;^Eukaryota; Viridiplantae; Streptophyta; Embryophyta; Tracheophyta; Spermatophyta; Magnoliophyta; eudicotyledons; core eudicotyledons; rosids; malvids; Brassicales; Brassicaceae; Camelineae; Arabidopsis	PF01554.13^MatE^MatE^80-242^E:7.7e-37	COG0534^Na+-driven multidrug efflux pump	GO:0016021^cellular_component^integral to membrane`GO:0009705^cellular_component^plant-type vacuole membrane`GO:0015238^molecular_function^drug transmembrane transporter activity`GO:0015299^molecular_function^solute:hydrogen antiporter activity`GO:0009813^biological_process^flavonoid biosynthetic process`GO:0010231^biological_process^maintenance of seed dormancy`GO:0010023^biological_process^proa…	.	.	.
c43959_g1_i1	1.63747	4.54852	0.739507	sp|Q7XP59|GLR31_ORYSJ^Q7XP59^Q:611-438,H:802-860^68.33%ID^E:3e-17^RecName: Full=Glutamate receptor 3.1;^Eukaryota; Viridiplantae; Streptophyta; Embryophyta; Tracheophyta; Spermatophyta; Magnoliophyta; Liliopsida; Poales; Poaceae; BEP clade; Ehrhartoideae; Oryzeae; Oryza	.	.	.	GO:0016021^cellular_component^integral to membrane`GO:0030288^cellular_component^outer membrane-bounded periplasmic space`GO:0005234^molecular_function^extracellular-glutamate-gated ion channel activity`GO:0004970^molecular_function^ionotropic glutamate receptor activity`GO:0006874^biological_process^cellular calcium ion homeostasis`GO:0030007^biological_process^cellular potassium ion homeostasis…	.	.	.
c43982_g1_i1	0.738013	2.92107	0.665556	.	.	PF11891.3^DUF3411^Domain of unknown function (DUF3411)^1-68^E:1.3e-13	.	.	.	.	.
c44014_g1_i1	7.91058	16.3162	4.91772	.	.	PF03478.13^DUF295^Protein of unknown function (DUF295)^298-345^E:0.00023	.	.	.	.	.
c44021_g1_i1	1.15315	2.50377	0.369754	sp|O82337|AGP16_ARATH^O82337^Q:265-158,H:38-73^86.11%ID^E:2e-13^RecName: Full=Arabinogalactan peptide 16;^Eukaryota; Viridiplantae; Streptophyta; Embryophyta; Tracheophyta; Spermatophyta; Magnoliophyta; eudicotyledons; core eudicotyledons; rosids; malvids; Brassicales; Brassicaceae; Camelineae; Arabidopsis	.	.	.	GO:0031225^cellular_component^anchored to membrane`GO:0005886^cellular_component^plasma membrane	.	.	.
c44028_g1_i2	2.58305	6.96883	4.43704	sp|O65857|GSTF1_ORYSJ^O65857^Q:568-224,H:100-214^57.76%ID^E:2e-36^RecName: Full=Probable glutathione S-transferase GSTF1;^Eukaryota; Viridiplantae; Streptophyta; Embryophyta; Tracheophyta; Spermatophyta; Magnoliophyta; Liliopsida; Poales; Poaceae; BEP clade; Ehrhartoideae; Oryzeae; Oryza	sp|O65857|GSTF1_ORYSJ^O65857^Q:1-115,H:100-214^57.76%ID^E:4e-37^RecName: Full=Probable glutathione S-transferase GSTF1;^Eukaryota; Viridiplantae; Streptophyta; Embryophyta; Tracheophyta; Spermatophyta; Magnoliophyta; Liliopsida; Poales; Poaceae; BEP clade; Ehrhartoideae; Oryzeae; Oryza	PF00043.20^GST_C^Glutathione S-transferase, C-terminal domain^18-106^E:8.9e-18`PF13410.1^GST_C_2^Glutathione S-transferase, C-terminal domain^33-100^E:1.5e-06	COG0625^Glutathione S-transferase	GO:0004364^molecular_function^glutathione transferase activity	K00799	map00480|Glutathione metabolism;map05204|Chemical carcinogenesis;map00980|Metabolism of xenobiotics by cytochrome P450;map00982|Drug metabolism - cytochrome P450	.
c44028_g1_i3	1.45296	2.9628	1.03531	sp|O65857|GSTF1_ORYSJ^O65857^Q:486-142,H:100-214^58.62%ID^E:4e-37^RecName: Full=Probable glutathione S-transferase GSTF1;^Eukaryota; Viridiplantae; Streptophyta; Embryophyta; Tracheophyta; Spermatophyta; Magnoliophyta; Liliopsida; Poales; Poaceae; BEP clade; Ehrhartoideae; Oryzeae; Oryza	sp|O65857|GSTF1_ORYSJ^O65857^Q:1-115,H:100-214^58.62%ID^E:2e-37^RecName: Full=Probable glutathione S-transferase GSTF1;^Eukaryota; Viridiplantae; Streptophyta; Embryophyta; Tracheophyta; Spermatophyta; Magnoliophyta; Liliopsida; Poales; Poaceae; BEP clade; Ehrhartoideae; Oryzeae; Oryza	PF00043.20^GST_C^Glutathione S-transferase, C-terminal domain^18-106^E:4.6e-17`PF13410.1^GST_C_2^Glutathione S-transferase, C-terminal domain^33-100^E:1.4e-07	COG0625^Glutathione S-transferase	GO:0004364^molecular_function^glutathione transferase activity	K00799	map00480|Glutathione metabolism;map05204|Chemical carcinogenesis;map00980|Metabolism of xenobiotics by cytochrome P450;map00982|Drug metabolism - cytochrome P450	.
c44048_g1_i1	0.71495	3.50528	0.998335	.	.	.	.	.	.	.	.
c44055_g1_i2	3.96682	8.93012	3.10593	sp|Q9FZ32|FB60_ARATH^Q9FZ32^Q:730-251,H:58-219^57.67%ID^E:1e-59^RecName: Full=F-box protein At1g55000;^Eukaryota; Viridiplantae; Streptophyta; Embryophyta; Tracheophyta; Spermatophyta; Magnoliophyta; eudicotyledons; core eudicotyledons; rosids; malvids; Brassicales; Brassicaceae; Camelineae; Arabidopsis	sp|Q9FZ32|FB60_ARATH^Q9FZ32^Q:1-160,H:58-219^58.18%ID^E:1e-62^RecName: Full=F-box protein At1g55000;^Eukaryota; Viridiplantae; Streptophyta; Embryophyta; Tracheophyta; Spermatophyta; Magnoliophyta; eudicotyledons; core eudicotyledons; rosids; malvids; Brassicales; Brassicaceae; Camelineae; Arabidopsis	PF01476.15^LysM^LysM domain^19-62^E:1.5e-06	.	GO:0016998^biological_process^cell wall macromolecule catabolic process`GO:0016567^biological_process^protein ubiquitination	.	.	.
c44057_g1_i2	2.44467	8.22072	2.5513	sp|Q9FSV7|SST_FESAR^Q9FSV7^Q:563-375,H:587-649^77.78%ID^E:5e-24^RecName: Full=Sucrose:sucrose 1-fructosyltransferase;^Eukaryota; Viridiplantae; Streptophyta; Embryophyta; Tracheophyta; Spermatophyta; Magnoliophyta; Liliopsida; Poales; Poaceae; BEP clade; Pooideae; Poeae; Loliinae; Festuca	.	.	.	GO:0005773^cellular_component^vacuole`GO:0050306^molecular_function^sucrose 1F-fructosyltransferase activity`GO:0004575^molecular_function^sucrose alpha-glucosidase activity`GO:0005975^biological_process^carbohydrate metabolic process	.	.	.
c44057_g1_i3	1.63747	7.59477	1.18321	sp|Q9FSV7|SST_FESAR^Q9FSV7^Q:279-76,H:587-654^80.88%ID^E:1e-29^RecName: Full=Sucrose:sucrose 1-fructosyltransferase;^Eukaryota; Viridiplantae; Streptophyta; Embryophyta; Tracheophyta; Spermatophyta; Magnoliophyta; Liliopsida; Poales; Poaceae; BEP clade; Pooideae; Poeae; Loliinae; Festuca	.	.	.	GO:0005773^cellular_component^vacuole`GO:0050306^molecular_function^sucrose 1F-fructosyltransferase activity`GO:0004575^molecular_function^sucrose alpha-glucosidase activity`GO:0005975^biological_process^carbohydrate metabolic process	.	.	.
c44063_g1_i1	1.10702	6.46808	0.591606	sp|Q9CAH1|Y1725_ARATH^Q9CAH1^Q:2-175,H:323-379^50%ID^E:2e-06^RecName: Full=Putative receptor-like protein kinase At1g72540;^Eukaryota; Viridiplantae; Streptophyta; Embryophyta; Tracheophyta; Spermatophyta; Magnoliophyta; eudicotyledons; core eudicotyledons; rosids; malvids; Brassicales; Brassicaceae; Camelineae; Arabidopsis	sp|Q9CAH1|Y1725_ARATH^Q9CAH1^Q:1-72,H:323-391^45.83%ID^E:1e-10^RecName: Full=Putative receptor-like protein kinase At1g72540;^Eukaryota; Viridiplantae; Streptophyta; Embryophyta; Tracheophyta; Spermatophyta; Magnoliophyta; eudicotyledons; core eudicotyledons; rosids; malvids; Brassicales; Brassicaceae; Camelineae; Arabidopsis	.	COG0515^Serine/threonine protein kinase	GO:0005524^molecular_function^ATP binding`GO:0004674^molecular_function^protein serine/threonine kinase activity	.	.	.
c44063_g1_i2	0.784139	6.9271	0.776482	sp|Q9CAH1|Y1725_ARATH^Q9CAH1^Q:2-175,H:323-379^50%ID^E:4e-06^RecName: Full=Putative receptor-like protein kinase At1g72540;^Eukaryota; Viridiplantae; Streptophyta; Embryophyta; Tracheophyta; Spermatophyta; Magnoliophyta; eudicotyledons; core eudicotyledons; rosids; malvids; Brassicales; Brassicaceae; Camelineae; Arabidopsis	sp|Q9CAH1|Y1725_ARATH^Q9CAH1^Q:1-58,H:323-379^50%ID^E:2e-10^RecName: Full=Putative receptor-like protein kinase At1g72540;^Eukaryota; Viridiplantae; Streptophyta; Embryophyta; Tracheophyta; Spermatophyta; Magnoliophyta; eudicotyledons; core eudicotyledons; rosids; malvids; Brassicales; Brassicaceae; Camelineae; Arabidopsis	.	COG0515^Serine/threonine protein kinase	GO:0005524^molecular_function^ATP binding`GO:0004674^molecular_function^protein serine/threonine kinase activity	.	.	.
c44079_g1_i2	1.72972	4.46506	3.03198	.	.	.	.	.	.	.	.
c44079_g1_i3	1.63747	4.17295	2.44037	.	.	.	.	.	.	.	.
c44101_g1_i1	1.01477	2.83761	1.58994	.	.	.	.	.	.	.	.
c44107_g1_i1	1.29152	2.83761	1.14624	.	.	.	.	.	.	.	.
c44126_g1_i1	0.000240601	3.50528	1.33111	sp|Q9M439|BCAT2_ARATH^Q9M439^Q:934-350,H:194-388^63.59%ID^E:1e-70^RecName: Full=Branched-chain-amino-acid aminotransferase 2, chloroplastic;^Eukaryota; Viridiplantae; Streptophyta; Embryophyta; Tracheophyta; Spermatophyta; Magnoliophyta; eudicotyledons; core eudicotyledons; rosids; malvids; Brassicales; Brassicaceae; Camelineae; Arabidopsis	sp|Q9FYA6|BCAT5_ARATH^Q9FYA6^Q:1-214,H:200-414^64.98%ID^E:4e-101^RecName: Full=Branched-chain-amino-acid aminotransferase 5, chloroplastic;^Eukaryota; Viridiplantae; Streptophyta; Embryophyta; Tracheophyta; Spermatophyta; Magnoliophyta; eudicotyledons; core eudicotyledons; rosids; malvids; Brassicales; Brassicaceae; Camelineae; Arabidopsis	PF01063.14^Aminotran_4^Aminotransferase class IV^2-193^E:3.6e-36	COG0115^Branched-chain amino acid aminotransferase/4-amino-4-deoxychorismate lyase	GO:0009507^cellular_component^chloroplast`GO:0052656^molecular_function^L-isoleucine transaminase activity`GO:0052654^molecular_function^L-leucine transaminase activity`GO:0052655^molecular_function^L-valine transaminase activity`GO:0009097^biological_process^isoleucine biosynthetic process`GO:0009098^biological_process^leucine biosynthetic process`GO:0009099^biological_process^valine biosyntheti…	K00826	map00290|Valine, leucine and isoleucine biosynthesis;map00280|Valine, leucine and isoleucine degradation;map01210|2-Oxocarboxylic acid metabolism;map01230|Biosynthesis of amino acids;map01110|Biosynthesis of secondary metabolites;map00770|Pantothenate and CoA biosynthesis;map01100|Metabolic pathways	.
c44137_g1_i1	0.184503	2.5455	0.147901	sp|Q9ZVN4|Y1500_ARATH^Q9ZVN4^Q:421-251,H:153-209^68.42%ID^E:2e-20^RecName: Full=Probable tyrosine-protein phosphatase At1g05000;^Eukaryota; Viridiplantae; Streptophyta; Embryophyta; Tracheophyta; Spermatophyta; Magnoliophyta; eudicotyledons; core eudicotyledons; rosids; malvids; Brassicales; Brassicaceae; Camelineae; Arabidopsis	.	.	COG2365^Protein tyrosine/serine phosphatase	GO:0004725^molecular_function^protein tyrosine phosphatase activity`GO:0035335^biological_process^peptidyl-tyrosine dephosphorylation	.	.	.
c44137_g1_i2	0.184503	3.12971	0.628581	sp|Q9ZVN4|Y1500_ARATH^Q9ZVN4^Q:670-251,H:70-209^70%ID^E:9e-69^RecName: Full=Probable tyrosine-protein phosphatase At1g05000;^Eukaryota; Viridiplantae; Streptophyta; Embryophyta; Tracheophyta; Spermatophyta; Magnoliophyta; eudicotyledons; core eudicotyledons; rosids; malvids; Brassicales; Brassicaceae; Camelineae; Arabidopsis	sp|Q9ZVN4|Y1500_ARATH^Q9ZVN4^Q:1-140,H:70-209^70%ID^E:5e-70^RecName: Full=Probable tyrosine-protein phosphatase At1g05000;^Eukaryota; Viridiplantae; Streptophyta; Embryophyta; Tracheophyta; Spermatophyta; Magnoliophyta; eudicotyledons; core eudicotyledons; rosids; malvids; Brassicales; Brassicaceae; Camelineae; Arabidopsis	PF03162.8^Y_phosphatase2^Tyrosine phosphatase family^1-136^E:2.9e-51`PF13350.1^Y_phosphatase3^Tyrosine phosphatase family^52-111^E:2.5e-08	COG2365^Protein tyrosine/serine phosphatase	GO:0004725^molecular_function^protein tyrosine phosphatase activity`GO:0035335^biological_process^peptidyl-tyrosine dephosphorylation	.	.	.
c44137_g2_i1	0.599636	2.67069	0.332778	sp|Q9ZVN4|Y1500_ARATH^Q9ZVN4^Q:465-310,H:69-120^65.38%ID^E:2e-17^RecName: Full=Probable tyrosine-protein phosphatase At1g05000;^Eukaryota; Viridiplantae; Streptophyta; Embryophyta; Tracheophyta; Spermatophyta; Magnoliophyta; eudicotyledons; core eudicotyledons; rosids; malvids; Brassicales; Brassicaceae; Camelineae; Arabidopsis	.	.	.	.	.	.	.
c44138_g1_i1	5.30447	13.9794	0.443704	sp|P48619|FAD3C_RICCO^P48619^Q:2-718,H:215-453^82.01%ID^E:9e-146^RecName: Full=Omega-3 fatty acid desaturase, chloroplastic;^Eukaryota; Viridiplantae; Streptophyta; Embryophyta; Tracheophyta; Spermatophyta; Magnoliophyta; eudicotyledons; core eudicotyledons; rosids; fabids; Malpighiales; Euphorbiaceae; Acalyphoideae; Acalypheae; Ricinus	sp|P48619|FAD3C_RICCO^P48619^Q:1-239,H:215-453^82.01%ID^E:6e-148^RecName: Full=Omega-3 fatty acid desaturase, chloroplastic;^Eukaryota; Viridiplantae; Streptophyta; Embryophyta; Tracheophyta; Spermatophyta; Magnoliophyta; eudicotyledons; core eudicotyledons; rosids; fabids; Malpighiales; Euphorbiaceae; Acalyphoideae; Acalypheae; Ricinus	PF00487.19^FA_desaturase^Fatty acid desaturase^2-195^E:5.6e-19	.	GO:0031969^cellular_component^chloroplast membrane`GO:0016717^molecular_function^oxidoreductase activity, acting on paired donors, with oxidation of a pair of donors resulting in the reduction of molecular oxygen to two molecules of water`GO:0006636^biological_process^unsaturated fatty acid biosynthetic process	K10257	map01212|Fatty acid metabolism;map01040|Biosynthesis of unsaturated fatty acids	.
c44147_g1_i3	3.20575	7.88688	2.36642	.	.	.	.	.	.	.	.
c44154_g1_i2	4.31277	9.09704	1.29414	.	.	.	.	.	.	.	.
c44164_g1_i1	8.69472	25.2046	5.17655	sp|Q9XF63|ATL3_ARATH^Q9XF63^Q:400-612,H:108-182^44%ID^E:4e-16^RecName: Full=RING-H2 finger protein ATL3;^Eukaryota; Viridiplantae; Streptophyta; Embryophyta; Tracheophyta; Spermatophyta; Magnoliophyta; eudicotyledons; core eudicotyledons; rosids; malvids; Brassicales; Brassicaceae; Camelineae; Arabidopsis	sp|Q9SN27|ATL59_ARATH^Q9SN27^Q:70-197,H:14-144^32.82%ID^E:8e-23^RecName: Full=E3 ubiquitin-protein ligase ATL59;^Eukaryota; Viridiplantae; Streptophyta; Embryophyta; Tracheophyta; Spermatophyta; Magnoliophyta; eudicotyledons; core eudicotyledons; rosids; malvids; Brassicales; Brassicaceae; Camelineae; Arabidopsis	PF13639.1^zf-RING_2^Ring finger domain^149-192^E:1e-14`PF00097.20^zf-C3HC4^Zinc finger, C3HC4 type (RING finger)^150-191^E:6.8e-05	.	GO:0016021^cellular_component^integral to membrane`GO:0046872^molecular_function^metal ion binding`GO:0004842^molecular_function^ubiquitin-protein ligase activity`GO:0008270^molecular_function^zinc ion binding	.	.	.
c44164_g1_i2	1.63747	7.51132	1.03531	sp|Q9LZJ6|ATL5_ARATH^Q9LZJ6^Q:381-590,H:92-161^41.43%ID^E:3e-12^RecName: Full=RING-H2 finger protein ATL5;^Eukaryota; Viridiplantae; Streptophyta; Embryophyta; Tracheophyta; Spermatophyta; Magnoliophyta; eudicotyledons; core eudicotyledons; rosids; malvids; Brassicales; Brassicaceae; Camelineae; Arabidopsis	sp|Q9XF63|ATL3_ARATH^Q9XF63^Q:117-222,H:97-198^38.32%ID^E:9e-20^RecName: Full=RING-H2 finger protein ATL3;^Eukaryota; Viridiplantae; Streptophyta; Embryophyta; Tracheophyta; Spermatophyta; Magnoliophyta; eudicotyledons; core eudicotyledons; rosids; malvids; Brassicales; Brassicaceae; Camelineae; Arabidopsis	PF13639.1^zf-RING_2^Ring finger domain^147-190^E:1e-14`PF00097.20^zf-C3HC4^Zinc finger, C3HC4 type (RING finger)^148-189^E:6.6e-05	COG5540^RING-finger-containing ubiquitin ligase	GO:0016021^cellular_component^integral to membrane`GO:0046872^molecular_function^metal ion binding`GO:0008270^molecular_function^zinc ion binding`GO:0016567^biological_process^protein ubiquitination	.	.	.
c44224_g1_i4	3.11349	8.55455	1.73784	.	.	.	.	.	.	.	.
c44235_g1_i1	0.299818	2.92107	0.517655	sp|Q84MB3|ACCH1_ARATH^Q84MB3^Q:291-82,H:291-365^46.67%ID^E:5e-14^RecName: Full=1-aminocyclopropane-1-carboxylate oxidase homolog 1;^Eukaryota; Viridiplantae; Streptophyta; Embryophyta; Tracheophyta; Spermatophyta; Magnoliophyta; eudicotyledons; core eudicotyledons; rosids; malvids; Brassicales; Brassicaceae; Camelineae; Arabidopsis	.	.	COG3491^Isopenicillin N synthase and related dioxygenases	GO:0046872^molecular_function^metal ion binding`GO:0016706^molecular_function^oxidoreductase activity, acting on paired donors, with incorporation or reduction of molecular oxygen, 2-oxoglutarate as one donor, and incorporation of one atom each of oxygen into both donors	.	.	.
c44235_g1_i4	6.27311	23.1599	5.87908	sp|Q84MB3|ACCH1_ARATH^Q84MB3^Q:465-172,H:263-365^54.37%ID^E:3e-29^RecName: Full=1-aminocyclopropane-1-carboxylate oxidase homolog 1;^Eukaryota; Viridiplantae; Streptophyta; Embryophyta; Tracheophyta; Spermatophyta; Magnoliophyta; eudicotyledons; core eudicotyledons; rosids; malvids; Brassicales; Brassicaceae; Camelineae; Arabidopsis	.	.	.	.	.	.	.
c44244_g1_i1	1.91422	5.92559	0.665556	sp|P92994|TCMO_ARATH^P92994^Q:300-1,H:214-314^65.35%ID^E:7e-40^RecName: Full=Trans-cinnamate 4-monooxygenase;^Eukaryota; Viridiplantae; Streptophyta; Embryophyta; Tracheophyta; Spermatophyta; Magnoliophyta; eudicotyledons; core eudicotyledons; rosids; malvids; Brassicales; Brassicaceae; Camelineae; Arabidopsis	sp|P92994|TCMO_ARATH^P92994^Q:1-100,H:214-314^65.35%ID^E:6e-40^RecName: Full=Trans-cinnamate 4-monooxygenase;^Eukaryota; Viridiplantae; Streptophyta; Embryophyta; Tracheophyta; Spermatophyta; Magnoliophyta; eudicotyledons; core eudicotyledons; rosids; malvids; Brassicales; Brassicaceae; Camelineae; Arabidopsis	PF00067.17^p450^Cytochrome P450^2-98^E:5.5e-06	COG2124^Cytochrome P450	GO:0005783^cellular_component^endoplasmic reticulum`GO:0005794^cellular_component^Golgi apparatus`GO:0016021^cellular_component^integral to membrane`GO:0009505^cellular_component^plant-type cell wall`GO:0005886^cellular_component^plasma membrane`GO:0009506^cellular_component^plasmodesma`GO:0005774^cellular_component^vacuolar membrane`GO:0009055^molecular_function^electron carrier activity`GO:0020…	K00487	map00360|Phenylalanine metabolism;map01220|Degradation of aromatic compounds;map00941|Flavonoid biosynthesis;map00940|Phenylpropanoid biosynthesis;map00945|Stilbenoid, diarylheptanoid and gingerol biosynthesis;map01110|Biosynthesis of secondary metabolites;map01100|Metabolic pathways	.
c44269_g2_i3	0.853328	2.04475	1.33111	.	.	.	.	.	.	.	.
c44300_g1_i3	0.991705	2.79588	1.22019	.	.	.	.	.	.	.	.
c44319_g1_i1	1.77584	6.17597	3.25383	sp|Q39134|AAP3_ARATH^Q39134^Q:561-379,H:414-474^60.66%ID^E:2e-07^RecName: Full=Amino acid permease 3;^Eukaryota; Viridiplantae; Streptophyta; Embryophyta; Tracheophyta; Spermatophyta; Magnoliophyta; eudicotyledons; core eudicotyledons; rosids; malvids; Brassicales; Brassicaceae; Camelineae; Arabidopsis	.	.	NOG126188^Amino acid protein	GO:0016021^cellular_component^integral to membrane`GO:0031965^cellular_component^nuclear membrane`GO:0005886^cellular_component^plasma membrane`GO:0015171^molecular_function^amino acid transmembrane transporter activity`GO:0015293^molecular_function^symporter activity`GO:0015802^biological_process^basic amino acid transport	.	.	.
c44345_g2_i1	1.56828	4.63198	1.77482	.	.	.	.	.	.	.	.
c44349_g1_i1	7.08032	17.1926	6.95137	sp|Q9SGD6|AROD6_ARATH^Q9SGD6^Q:565-365,H:336-402^88.06%ID^E:4e-33^RecName: Full=Arogenate dehydratase/prephenate dehydratase 6, chloroplastic;^Eukaryota; Viridiplantae; Streptophyta; Embryophyta; Tracheophyta; Spermatophyta; Magnoliophyta; eudicotyledons; core eudicotyledons; rosids; malvids; Brassicales; Brassicaceae; Camelineae; Arabidopsis	.	.	COG0077^Prephenate dehydratase	GO:0009507^cellular_component^chloroplast`GO:0009570^cellular_component^chloroplast stroma`GO:0047769^molecular_function^arogenate dehydratase activity`GO:0004664^molecular_function^prephenate dehydratase activity`GO:0009094^biological_process^L-phenylalanine biosynthetic process	K05359	map00400|Phenylalanine, tyrosine and tryptophan biosynthesis;map01110|Biosynthesis of secondary metabolites;map01230|Biosynthesis of amino acids;map01100|Metabolic pathways	.
c44349_g1_i2	8.30265	17.5681	8.54131	sp|Q9SGD6|AROD6_ARATH^Q9SGD6^Q:561-361,H:336-402^88.06%ID^E:4e-33^RecName: Full=Arogenate dehydratase/prephenate dehydratase 6, chloroplastic;^Eukaryota; Viridiplantae; Streptophyta; Embryophyta; Tracheophyta; Spermatophyta; Magnoliophyta; eudicotyledons; core eudicotyledons; rosids; malvids; Brassicales; Brassicaceae; Camelineae; Arabidopsis	.	.	COG0077^Prephenate dehydratase	GO:0009507^cellular_component^chloroplast`GO:0009570^cellular_component^chloroplast stroma`GO:0047769^molecular_function^arogenate dehydratase activity`GO:0004664^molecular_function^prephenate dehydratase activity`GO:0009094^biological_process^L-phenylalanine biosynthetic process	K05359	map00400|Phenylalanine, tyrosine and tryptophan biosynthesis;map01110|Biosynthesis of secondary metabolites;map01230|Biosynthesis of amino acids;map01100|Metabolic pathways	.
c44352_g1_i1	6.89581	14.1046	8.68921	.	.	.	.	.	.	.	.
c44352_g1_i2	1.22233	4.42333	1.92272	.	.	.	.	.	.	.	.
c44360_g1_i2	2.0526	4.46506	3.14291	.	.	.	.	.	.	.	.
c44361_g1_i1	5.55816	16.4414	2.77315	.	.	.	.	.	.	.	.
c44389_g1_i1	0.461258	3.38009	0.850433	sp|P10978|POLX_TOBAC^P10978^Q:906-427,H:103-253^25.47%ID^E:1e-05^RecName: Full=Retrovirus-related Pol polyprotein from transposon TNT 1-94;^Eukaryota; Viridiplantae; Streptophyta; Embryophyta; Tracheophyta; Spermatophyta; Magnoliophyta; eudicotyledons; core eudicotyledons; asterids; lamiids; Solanales; Solanaceae; Nicotianoideae; Nicotianeae; Nicotiana	sp|P10978|POLX_TOBAC^P10978^Q:2-161,H:103-253^25.47%ID^E:1e-06^RecName: Full=Retrovirus-related Pol polyprotein from transposon TNT 1-94;^Eukaryota; Viridiplantae; Streptophyta; Embryophyta; Tracheophyta; Spermatophyta; Magnoliophyta; eudicotyledons; core eudicotyledons; asterids; lamiids; Solanales; Solanaceae; Nicotianoideae; Nicotianeae; Nicotiana	PF14223.1^UBN2^gag-polypeptide of LTR copia-type^1-92^E:6.9e-20`PF13917.1^zf-CCHC_3^Zinc knuckle^137-160^E:0.079`PF14392.1^zf-CCHC_4^Zinc knuckle^137-154^E:0.4`PF00098.18^zf-CCHC^Zinc knuckle^139-155^E:4.9e-07	.	GO:0004190^molecular_function^aspartic-type endopeptidase activity`GO:0004519^molecular_function^endonuclease activity`GO:0046872^molecular_function^metal ion binding`GO:0003676^molecular_function^nucleic acid binding`GO:0003964^molecular_function^RNA-directed DNA polymerase activity`GO:0008270^molecular_function^zinc ion binding`GO:0015074^biological_process^DNA integration`GO:0090305^biological…	.	.	.
c44391_g2_i2	0.922517	2.67069	0.55463	.	.	.	.	.	.	.	.
c44408_g1_i1	0.71495	3.04626	1.99667	sp|Q43257|C71C4_MAIZE^Q43257^Q:1131-244,H:245-536^55.52%ID^E:2e-95^RecName: Full=indole-2-monooxygenase;^Eukaryota; Viridiplantae; Streptophyta; Embryophyta; Tracheophyta; Spermatophyta; Magnoliophyta; Liliopsida; Poales; Poaceae; PACMAD clade; Panicoideae; Andropogoneae; Zea	sp|Q43255|C71C2_MAIZE^Q43255^Q:2-297,H:239-533^52.3%ID^E:2e-103^RecName: Full=indolin-2-one monooxygenase;^Eukaryota; Viridiplantae; Streptophyta; Embryophyta; Tracheophyta; Spermatophyta; Magnoliophyta; Liliopsida; Poales; Poaceae; PACMAD clade; Panicoideae; Andropogoneae; Zea	PF00067.17^p450^Cytochrome P450^30-286^E:4e-67	.	GO:0016021^cellular_component^integral to membrane`GO:0009055^molecular_function^electron carrier activity`GO:0020037^molecular_function^heme binding`GO:0036191^molecular_function^indolin-2-one monooxygenase activity`GO:0005506^molecular_function^iron ion binding	.	.	.
c44453_g1_i3	0.71495	2.04475	1.22019	.	.	.	.	.	.	.	.
c44457_g1_i1	0.991705	2.25339	1.47901	.	.	.	.	.	.	.	.
c44460_g1_i1	0.507384	60.5078	0.887409	.	.	.	.	.	.	.	.
c44465_g1_i1	2.72142	5.5083	2.44037	.	.	.	.	.	.	.	.
c44468_g1_i1	1.31459	3.38009	0.998335	.	.	.	.	.	.	.	.
c44469_g1_i1	1.79891	3.63047	2.07062	sp|Q4R7Y5|DNJB6_MACFA^Q4R7Y5^Q:194-337,H:15-61^45.83%ID^E:4e-07^RecName: Full=DnaJ homolog subfamily B member 6;^Eukaryota; Metazoa; Chordata; Craniata; Vertebrata; Euteleostomi; Mammalia; Eutheria; Euarchontoglires; Primates; Haplorrhini; Catarrhini; Cercopithecidae; Cercopithecinae; Macaca	sp|P39101|CAJ1_YEAST^P39101^Q:1-63,H:2-60^41.27%ID^E:8e-09^RecName: Full=Protein CAJ1;^Eukaryota; Fungi; Dikarya; Ascomycota; Saccharomycotina; Saccharomycetes; Saccharomycetales; Saccharomycetaceae; Saccharomyces	PF00226.26^DnaJ^DnaJ domain^7-65^E:1e-12	COG2214^DnaJ-class molecular chaperone	GO:0005634^cellular_component^nucleus`GO:0051087^molecular_function^chaperone binding`GO:0006457^biological_process^protein folding	.	.	.
c44469_g1_i2	1.36071	2.92107	1.40506	sp|Q4R7Y5|DNJB6_MACFA^Q4R7Y5^Q:194-337,H:15-61^45.83%ID^E:6e-07^RecName: Full=DnaJ homolog subfamily B member 6;^Eukaryota; Metazoa; Chordata; Craniata; Vertebrata; Euteleostomi; Mammalia; Eutheria; Euarchontoglires; Primates; Haplorrhini; Catarrhini; Cercopithecidae; Cercopithecinae; Macaca	sp|B7KSZ5|DNAJ_METC4^B7KSZ5^Q:1-66,H:1-62^43.94%ID^E:9e-09^RecName: Full=Chaperone protein DnaJ;^Bacteria; Proteobacteria; Alphaproteobacteria; Rhizobiales; Methylobacteriaceae; Methylobacterium	PF00226.26^DnaJ^DnaJ domain^7-65^E:1.3e-12	COG0484^DnaJ-class molecular chaperone with C-terminal Zn finger domain	GO:0005737^cellular_component^cytoplasm`GO:0005524^molecular_function^ATP binding`GO:0046872^molecular_function^metal ion binding`GO:0006260^biological_process^DNA replication`GO:0006457^biological_process^protein folding`GO:0009408^biological_process^response to heat	.	.	.
c44469_g1_i3	4.42808	10.5576	5.95303	sp|Q4R7Y5|DNJB6_MACFA^Q4R7Y5^Q:194-337,H:15-61^45.83%ID^E:3e-07^RecName: Full=DnaJ homolog subfamily B member 6;^Eukaryota; Metazoa; Chordata; Craniata; Vertebrata; Euteleostomi; Mammalia; Eutheria; Euarchontoglires; Primates; Haplorrhini; Catarrhini; Cercopithecidae; Cercopithecinae; Macaca	sp|P39101|CAJ1_YEAST^P39101^Q:1-63,H:2-60^41.27%ID^E:1e-08^RecName: Full=Protein CAJ1;^Eukaryota; Fungi; Dikarya; Ascomycota; Saccharomycotina; Saccharomycetes; Saccharomycetales; Saccharomycetaceae; Saccharomyces	PF00226.26^DnaJ^DnaJ domain^7-65^E:1.9e-12	COG2214^DnaJ-class molecular chaperone	GO:0005634^cellular_component^nucleus`GO:0051087^molecular_function^chaperone binding`GO:0006457^biological_process^protein folding	.	.	.
c44469_g1_i4	1.56828	3.21317	1.99667	sp|Q4R7Y5|DNJB6_MACFA^Q4R7Y5^Q:194-337,H:15-61^45.83%ID^E:6e-07^RecName: Full=DnaJ homolog subfamily B member 6;^Eukaryota; Metazoa; Chordata; Craniata; Vertebrata; Euteleostomi; Mammalia; Eutheria; Euarchontoglires; Primates; Haplorrhini; Catarrhini; Cercopithecidae; Cercopithecinae; Macaca	sp|B7KSZ5|DNAJ_METC4^B7KSZ5^Q:1-66,H:1-62^43.94%ID^E:9e-09^RecName: Full=Chaperone protein DnaJ;^Bacteria; Proteobacteria; Alphaproteobacteria; Rhizobiales; Methylobacteriaceae; Methylobacterium	PF00226.26^DnaJ^DnaJ domain^7-65^E:1.3e-12	COG0484^DnaJ-class molecular chaperone with C-terminal Zn finger domain	GO:0005737^cellular_component^cytoplasm`GO:0005524^molecular_function^ATP binding`GO:0046872^molecular_function^metal ion binding`GO:0006260^biological_process^DNA replication`GO:0006457^biological_process^protein folding`GO:0009408^biological_process^response to heat	.	.	.
c44472_g1_i2	0.207566	2.29512	1.44204	.	.	.	.	.	.	.	.
c44472_g1_i3	0.599636	3.50528	1.07229	.	.	.	.	.	.	.	.
c44524_g1_i1	2.21404	4.59025	1.92272	.	.	.	.	.	.	.	.
c44542_g1_i2	1.2454	3.21317	0.147901	.	.	PF14009.1^DUF4228^Domain of unknown function (DUF4228)^1-168^E:3.6e-36	.	.	.	.	.
c44556_g1_i2	0.968643	3.38009	1.73784	sp|O80501|RAH1B_ARATH^O80501^Q:538-194,H:76-190^74.78%ID^E:2e-56^RecName: Full=Ras-related protein RABH1b;^Eukaryota; Viridiplantae; Streptophyta; Embryophyta; Tracheophyta; Spermatophyta; Magnoliophyta; eudicotyledons; core eudicotyledons; rosids; malvids; Brassicales; Brassicaceae; Camelineae; Arabidopsis	sp|O80501|RAH1B_ARATH^O80501^Q:1-138,H:76-208^67.39%ID^E:2e-62^RecName: Full=Ras-related protein RABH1b;^Eukaryota; Viridiplantae; Streptophyta; Embryophyta; Tracheophyta; Spermatophyta; Magnoliophyta; eudicotyledons; core eudicotyledons; rosids; malvids; Brassicales; Brassicaceae; Camelineae; Arabidopsis	PF00071.17^Ras^Ras family^2-94^E:1.3e-26`PF08477.8^Miro^Miro-like protein^4-50^E:2e-06	COG1100^GTPase SAR1 and related small G proteins	GO:0005829^cellular_component^cytosol`GO:0005768^cellular_component^endosome`GO:0000139^cellular_component^Golgi membrane`GO:0005886^cellular_component^plasma membrane`GO:0009506^cellular_component^plasmodesma`GO:0005802^cellular_component^trans-Golgi network`GO:0005774^cellular_component^vacuolar membrane`GO:0005525^molecular_function^GTP binding`GO:0015031^biological_process^protein transport`G…	.	.	.
c44558_g1_i1	6.54987	13.3535	5.13957	.	.	.	.	.	.	.	.
c44559_g1_i1	5.5351	20.823	3.95636	sp|Q06652|GPX4_CITSI^Q06652^Q:2-94,H:130-160^93.55%ID^E:7e-13^RecName: Full=Probable phospholipid hydroperoxide glutathione peroxidase;^Eukaryota; Viridiplantae; Streptophyta; Embryophyta; Tracheophyta; Spermatophyta; Magnoliophyta; eudicotyledons; core eudicotyledons; rosids; malvids; Sapindales; Rutaceae; Citrus	.	.	.	GO:0005737^cellular_component^cytoplasm`GO:0004602^molecular_function^glutathione peroxidase activity`GO:0047066^molecular_function^phospholipid-hydroperoxide glutathione peroxidase activity`GO:0006979^biological_process^response to oxidative stress	.	.	.
c44559_g1_i2	5.99636	18.6948	3.54963	sp|Q06652|GPX4_CITSI^Q06652^Q:2-100,H:130-162^93.94%ID^E:7e-14^RecName: Full=Probable phospholipid hydroperoxide glutathione peroxidase;^Eukaryota; Viridiplantae; Streptophyta; Embryophyta; Tracheophyta; Spermatophyta; Magnoliophyta; eudicotyledons; core eudicotyledons; rosids; malvids; Sapindales; Rutaceae; Citrus	.	.	.	GO:0005737^cellular_component^cytoplasm`GO:0004602^molecular_function^glutathione peroxidase activity`GO:0047066^molecular_function^phospholipid-hydroperoxide glutathione peroxidase activity`GO:0006979^biological_process^response to oxidative stress	.	.	.
c44572_g1_i1	0.0461258	44.7758	0.0739507	sp|Q8L7W5|SMO11_ARATH^Q8L7W5^Q:1111-296,H:1-274^56.57%ID^E:3e-118^RecName: Full=Methylsterol monooxygenase 1-1;^Eukaryota; Viridiplantae; Streptophyta; Embryophyta; Tracheophyta; Spermatophyta; Magnoliophyta; eudicotyledons; core eudicotyledons; rosids; malvids; Brassicales; Brassicaceae; Camelineae; Arabidopsis	sp|Q8L7W5|SMO11_ARATH^Q8L7W5^Q:1-272,H:1-274^56.57%ID^E:1e-123^RecName: Full=Methylsterol monooxygenase 1-1;^Eukaryota; Viridiplantae; Streptophyta; Embryophyta; Tracheophyta; Spermatophyta; Magnoliophyta; eudicotyledons; core eudicotyledons; rosids; malvids; Brassicales; Brassicaceae; Camelineae; Arabidopsis	PF04116.8^FA_hydroxylase^Fatty acid hydroxylase superfamily^131-243^E:1.9e-17	COG3000^Sterol desaturase	GO:0005789^cellular_component^endoplasmic reticulum membrane`GO:0016021^cellular_component^integral to membrane`GO:0016020^cellular_component^membrane`GO:0080064^molecular_function^4,4-dimethyl-9beta,19-cyclopropylsterol-4alpha-methyl oxidase activity`GO:0005506^molecular_function^iron ion binding`GO:0006633^biological_process^fatty acid biosynthetic process`GO:0016126^biological_process^sterol b…	K14423	map00100|Steroid biosynthesis;map01100|Metabolic pathways	.
c44572_g1_i2	0.000240601	39.1006	0	sp|Q8L7W5|SMO11_ARATH^Q8L7W5^Q:1136-300,H:1-281^55.52%ID^E:1e-118^RecName: Full=Methylsterol monooxygenase 1-1;^Eukaryota; Viridiplantae; Streptophyta; Embryophyta; Tracheophyta; Spermatophyta; Magnoliophyta; eudicotyledons; core eudicotyledons; rosids; malvids; Brassicales; Brassicaceae; Camelineae; Arabidopsis	sp|Q8L7W5|SMO11_ARATH^Q8L7W5^Q:1-279,H:1-281^55.52%ID^E:8e-124^RecName: Full=Methylsterol monooxygenase 1-1;^Eukaryota; Viridiplantae; Streptophyta; Embryophyta; Tracheophyta; Spermatophyta; Magnoliophyta; eudicotyledons; core eudicotyledons; rosids; malvids; Brassicales; Brassicaceae; Camelineae; Arabidopsis	PF04116.8^FA_hydroxylase^Fatty acid hydroxylase superfamily^131-243^E:1.6e-17	COG3000^Sterol desaturase	GO:0005789^cellular_component^endoplasmic reticulum membrane`GO:0016021^cellular_component^integral to membrane`GO:0016020^cellular_component^membrane`GO:0080064^molecular_function^4,4-dimethyl-9beta,19-cyclopropylsterol-4alpha-methyl oxidase activity`GO:0005506^molecular_function^iron ion binding`GO:0006633^biological_process^fatty acid biosynthetic process`GO:0016126^biological_process^sterol b…	K14423	map00100|Steroid biosynthesis;map01100|Metabolic pathways	.
c44601_g1_i2	1.68359	4.04776	1.07229	.	.	.	.	.	.	.	.
c44634_g2_i2	0.738013	2.29512	0.887409	.	.	PF00335.15^Tetraspannin^Tetraspanin family^14-252^E:4.3e-20	.	.	.	.	.
c44691_g1_i2	0.761076	2.16994	0.924384	.	.	PF06884.6^DUF1264^Protein of unknown function (DUF1264)^42-164^E:2e-41	.	.	.	.	.
c44692_g1_i1	1.45296	3.58874	0.517655	sp|P54797|T10_MOUSE^P54797^Q:66-863,H:1-275^31.91%ID^E:5e-34^RecName: Full=Ser/Thr-rich protein T10 in DGCR region;^Eukaryota; Metazoa; Chordata; Craniata; Vertebrata; Euteleostomi; Mammalia; Eutheria; Euarchontoglires; Glires; Rodentia; Sciurognathi; Muroidea; Muridae; Murinae; Mus; Mus	sp|P54797|T10_MOUSE^P54797^Q:22-287,H:1-275^31.91%ID^E:4e-36^RecName: Full=Ser/Thr-rich protein T10 in DGCR region;^Eukaryota; Metazoa; Chordata; Craniata; Vertebrata; Euteleostomi; Mammalia; Eutheria; Euarchontoglires; Glires; Rodentia; Sciurognathi; Muroidea; Muridae; Murinae; Mus; Mus	PF05742.7^NRDE^NRDE protein^22-274^E:2.3e-60	COG3332^Uncharacterized conserved protein	.	.	.	.
c44695_g1_i1	2.83674	5.67522	1.92272	.	.	.	.	.	.	.	.
c44704_g1_i3	1.36071	2.9628	0.443704	.	.	.	.	.	.	.	.
c44737_g1_i1	10.4475	22.7843	11.6472	.	.	.	.	.	.	.	.
c44737_g1_i2	9.73255	32.2987	14.0137	.	.	.	.	.	.	.	.
c44738_g3_i2	0.599636	2.16994	1.88574	sp|Q9LZD8|U89A2_ARATH^Q9LZD8^Q:2-154,H:361-410^62.75%ID^E:1e-11^RecName: Full=UDP-glycosyltransferase 89A2;^Eukaryota; Viridiplantae; Streptophyta; Embryophyta; Tracheophyta; Spermatophyta; Magnoliophyta; eudicotyledons; core eudicotyledons; rosids; malvids; Brassicales; Brassicaceae; Camelineae; Arabidopsis	sp|Q9LZD8|U89A2_ARATH^Q9LZD8^Q:1-105,H:361-465^51.89%ID^E:5e-26^RecName: Full=UDP-glycosyltransferase 89A2;^Eukaryota; Viridiplantae; Streptophyta; Embryophyta; Tracheophyta; Spermatophyta; Magnoliophyta; eudicotyledons; core eudicotyledons; rosids; malvids; Brassicales; Brassicaceae; Camelineae; Arabidopsis	PF00201.13^UDPGT^UDP-glucoronosyl and UDP-glucosyl transferase^1-33^E:1.3e-05	.	GO:0035251^molecular_function^UDP-glucosyltransferase activity	.	.	.
c44738_g3_i3	1.36071	3.96431	1.92272	sp|Q9LZD8|U89A2_ARATH^Q9LZD8^Q:2-154,H:361-410^62.75%ID^E:1e-10^RecName: Full=UDP-glycosyltransferase 89A2;^Eukaryota; Viridiplantae; Streptophyta; Embryophyta; Tracheophyta; Spermatophyta; Magnoliophyta; eudicotyledons; core eudicotyledons; rosids; malvids; Brassicales; Brassicaceae; Camelineae; Arabidopsis	sp|Q9LZD8|U89A2_ARATH^Q9LZD8^Q:1-105,H:361-465^51.89%ID^E:5e-26^RecName: Full=UDP-glycosyltransferase 89A2;^Eukaryota; Viridiplantae; Streptophyta; Embryophyta; Tracheophyta; Spermatophyta; Magnoliophyta; eudicotyledons; core eudicotyledons; rosids; malvids; Brassicales; Brassicaceae; Camelineae; Arabidopsis	PF00201.13^UDPGT^UDP-glucoronosyl and UDP-glucosyl transferase^1-33^E:1.3e-05	.	GO:0035251^molecular_function^UDP-glucosyltransferase activity	.	.	.
c44753_g1_i1	4.2897	26.9155	3.40173	.	.	PF00504.16^Chloroa_b-bind^Chlorophyll A-B binding protein^132-163^E:5.9e-05	.	.	.	.	.
c44759_g1_i1	3.75926	7.6365	7.46902	.	.	PF08224.6^DUF1719^Domain of unknown function (DUF1719)^123-290^E:4.1e-25	.	.	.	.	.
c44778_g1_i2	13.561	30.8799	8.76316	sp|P69326|UBIQ_WHEAT^P69326^Q:254-192,H:57-77^100%ID^E:9e-07^RecName: Full=Ubiquitin;^Eukaryota; Viridiplantae; Streptophyta; Embryophyta; Tracheophyta; Spermatophyta; Magnoliophyta; Liliopsida; Poales; Poaceae; BEP clade; Pooideae; Triticeae; Triticum	.	.	.	GO:0005737^cellular_component^cytoplasm`GO:0005634^cellular_component^nucleus	.	.	.
c44794_g1_i1	38.2383	76.9493	27.6945	.	.	.	.	.	.	.	.
c44806_g1_i1	6.94194	14.9809	5.02865	sp|Q0J2L7|P2C68_ORYSJ^Q0J2L7^Q:380-195,H:297-358^80.65%ID^E:4e-13^RecName: Full=Probable protein phosphatase 2C 68;^Eukaryota; Viridiplantae; Streptophyta; Embryophyta; Tracheophyta; Spermatophyta; Magnoliophyta; Liliopsida; Poales; Poaceae; BEP clade; Ehrhartoideae; Oryzeae; Oryza	.	.	COG0631^Serine/threonine protein phosphatase	GO:0046872^molecular_function^metal ion binding`GO:0004722^molecular_function^protein serine/threonine phosphatase activity`GO:0009738^biological_process^abscisic acid mediated signaling pathway`GO:0009788^biological_process^negative regulation of abscisic acid mediated signaling pathway`GO:0006470^biological_process^protein dephosphorylation`GO:0010119^biological_process^regulation of stomatal m…	K14497	map04075|Plant hormone signal transduction	.
c44806_g1_i2	9.43273	20.2806	7.9497	sp|Q0J2L7|P2C68_ORYSJ^Q0J2L7^Q:450-265,H:297-358^80.65%ID^E:5e-13^RecName: Full=Probable protein phosphatase 2C 68;^Eukaryota; Viridiplantae; Streptophyta; Embryophyta; Tracheophyta; Spermatophyta; Magnoliophyta; Liliopsida; Poales; Poaceae; BEP clade; Ehrhartoideae; Oryzeae; Oryza	.	.	COG0631^Serine/threonine protein phosphatase	GO:0046872^molecular_function^metal ion binding`GO:0004722^molecular_function^protein serine/threonine phosphatase activity`GO:0009738^biological_process^abscisic acid mediated signaling pathway`GO:0009788^biological_process^negative regulation of abscisic acid mediated signaling pathway`GO:0006470^biological_process^protein dephosphorylation`GO:0010119^biological_process^regulation of stomatal m…	K14497	map04075|Plant hormone signal transduction	.
c44903_g1_i1	0.71495	3.54701	0.813458	sp|Q9FNB5|AB6G_ARATH^Q9FNB5^Q:630-247,H:600-727^73.44%ID^E:1e-63^RecName: Full=ABC transporter G family member 6;^Eukaryota; Viridiplantae; Streptophyta; Embryophyta; Tracheophyta; Spermatophyta; Magnoliophyta; eudicotyledons; core eudicotyledons; rosids; malvids; Brassicales; Brassicaceae; Camelineae; Arabidopsis	sp|Q9FNB5|AB6G_ARATH^Q9FNB5^Q:1-128,H:600-727^73.44%ID^E:5e-65^RecName: Full=ABC transporter G family member 6;^Eukaryota; Viridiplantae; Streptophyta; Embryophyta; Tracheophyta; Spermatophyta; Magnoliophyta; eudicotyledons; core eudicotyledons; rosids; malvids; Brassicales; Brassicaceae; Camelineae; Arabidopsis	.	COG1131^ABC-type multidrug transport system, ATPase component	GO:0016021^cellular_component^integral to membrane`GO:0005524^molecular_function^ATP binding`GO:0016887^molecular_function^ATPase activity`GO:0006200^biological_process^ATP catabolic process`GO:0009624^biological_process^response to nematode`GO:0006810^biological_process^transport	.	.	.
c44908_g1_i1	0.207566	2.50377	0.332778	sp|Q5N8J1|SWT2B_ORYSJ^Q5N8J1^Q:57-377,H:122-228^85.05%ID^E:8e-57^RecName: Full=Bidirectional sugar transporter SWEET2b;^Eukaryota; Viridiplantae; Streptophyta; Embryophyta; Tracheophyta; Spermatophyta; Magnoliophyta; Liliopsida; Poales; Poaceae; BEP clade; Ehrhartoideae; Oryzeae; Oryza	sp|Q5N8J1|SWT2B_ORYSJ^Q5N8J1^Q:1-125,H:104-228^83.2%ID^E:5e-69^RecName: Full=Bidirectional sugar transporter SWEET2b;^Eukaryota; Viridiplantae; Streptophyta; Embryophyta; Tracheophyta; Spermatophyta; Magnoliophyta; Liliopsida; Poales; Poaceae; BEP clade; Ehrhartoideae; Oryzeae; Oryza	PF03083.11^MtN3_slv^Sugar efflux transporter for intercellular exchange^30-114^E:2.8e-22	.	GO:0005887^cellular_component^integral to plasma membrane`GO:0051119^molecular_function^sugar transmembrane transporter activity	.	.	.
c44922_g1_i1	0.830265	2.12821	1.92272	sp|Q55G83|ABKC_DICDI^Q55G83^Q:1-1191,H:198-633^32.53%ID^E:7e-69^RecName: Full=Probable serine/threonine-protein kinase abkC;^Eukaryota; Amoebozoa; Mycetozoa; Dictyosteliida; Dictyostelium	.	.	.	.	.	.	.
c44948_g1_i1	3.75926	9.1805	4.40007	.	.	PF12609.3^DUF3774^Wound-induced protein^45-106^E:3.7e-10	.	.	.	.	.
c44948_g1_i2	9.10985	23.3685	7.46902	.	.	PF12609.3^DUF3774^Wound-induced protein^44-103^E:4.1e-09	.	.	.	.	.
c44948_g1_i3	6.73437	17.1091	2.88408	.	.	PF12609.3^DUF3774^Wound-induced protein^35-109^E:4.7e-09	.	.	.	.	.
c44967_g1_i1	1.17621	3.6722	1.10926	sp|Q10E50|PLA23_ORYSJ^Q10E50^Q:847-512,H:48-163^73.28%ID^E:2e-38^RecName: Full=Phospholipase A2 homolog 3;^Eukaryota; Viridiplantae; Streptophyta; Embryophyta; Tracheophyta; Spermatophyta; Magnoliophyta; Liliopsida; Poales; Poaceae; BEP clade; Ehrhartoideae; Oryzeae; Oryza	.	.	.	GO:0005576^cellular_component^extracellular region`GO:0005509^molecular_function^calcium ion binding`GO:0004623^molecular_function^phospholipase A2 activity`GO:0016042^biological_process^lipid catabolic process`GO:0006644^biological_process^phospholipid metabolic process	K01047	map04014|Ras signaling pathway;map04270|Vascular smooth muscle contraction;map04975|Fat digestion and absorption;map00565|Ether lipid metabolism;map00564|Glycerophospholipid metabolism;map01100|Metabolic pathways;map04972|Pancreatic secretion;map00592|alpha-Linolenic acid metabolism;map00590|Arachidonic acid metabolism;map00591|Linoleic acid metabolism	.
c44974_g1_i1	1.47603	3.2549	1.55296	sp|Q84TC2|BX6_MAIZE^Q84TC2^Q:222-67,H:21-78^55.17%ID^E:2e-10^RecName: Full=DIBOA-glucoside dioxygenase BX6;^Eukaryota; Viridiplantae; Streptophyta; Embryophyta; Tracheophyta; Spermatophyta; Magnoliophyta; Liliopsida; Poales; Poaceae; PACMAD clade; Panicoideae; Andropogoneae; Zea	.	.	.	GO:0005737^cellular_component^cytoplasm`GO:0046872^molecular_function^metal ion binding`GO:0016706^molecular_function^oxidoreductase activity, acting on paired donors, with incorporation or reduction of molecular oxygen, 2-oxoglutarate as one donor, and incorporation of one atom each of oxygen into both donors`GO:0016702^molecular_function^oxidoreductase activity, acting on single donors with inc…	K13229	map00402|Benzoxazinoid biosynthesis	.
c44981_g1_i1	0.438195	7.13575	1.03531	sp|Q8GU86|PDR5_ORYSJ^Q8GU86^Q:504-256,H:1371-1454^72.62%ID^E:8e-33^RecName: Full=Pleiotropic drug resistance protein 5;^Eukaryota; Viridiplantae; Streptophyta; Embryophyta; Tracheophyta; Spermatophyta; Magnoliophyta; Liliopsida; Poales; Poaceae; BEP clade; Ehrhartoideae; Oryzeae; Oryza	.	.	COG1131^ABC-type multidrug transport system, ATPase component	GO:0016021^cellular_component^integral to membrane`GO:0005524^molecular_function^ATP binding`GO:0016887^molecular_function^ATPase activity`GO:0006200^biological_process^ATP catabolic process`GO:0006810^biological_process^transport	.	.	.
c44981_g1_i2	0.276755	7.21921	1.95969	sp|Q8GU86|PDR5_ORYSJ^Q8GU86^Q:489-241,H:1371-1454^71.43%ID^E:2e-27^RecName: Full=Pleiotropic drug resistance protein 5;^Eukaryota; Viridiplantae; Streptophyta; Embryophyta; Tracheophyta; Spermatophyta; Magnoliophyta; Liliopsida; Poales; Poaceae; BEP clade; Ehrhartoideae; Oryzeae; Oryza	.	.	.	.	.	.	.
c44984_g1_i1	0.461258	2.33685	0.221852	.	.	PF13483.1^Lactamase_B_3^Beta-lactamase superfamily domain^19-128^E:1.3e-22	.	.	.	.	.
c45007_g2_i1	1.2454	2.83761	0.702532	sp|Q8HXE3|KMCP1_MACFA^Q8HXE3^Q:309-1,H:179-281^48.57%ID^E:1e-17^RecName: Full=Kidney mitochondrial carrier protein 1;^Eukaryota; Metazoa; Chordata; Craniata; Vertebrata; Euteleostomi; Mammalia; Eutheria; Euarchontoglires; Primates; Haplorrhini; Catarrhini; Cercopithecidae; Cercopithecinae; Macaca	sp|Q8HXE3|KMCP1_MACFA^Q8HXE3^Q:1-103,H:179-281^48.57%ID^E:4e-25^RecName: Full=Kidney mitochondrial carrier protein 1;^Eukaryota; Metazoa; Chordata; Craniata; Vertebrata; Euteleostomi; Mammalia; Eutheria; Euarchontoglires; Primates; Haplorrhini; Catarrhini; Cercopithecidae; Cercopithecinae; Macaca	PF00153.22^Mito_carr^Mitochondrial carrier protein^22-103^E:2.2e-19	.	GO:0016021^cellular_component^integral to membrane`GO:0005743^cellular_component^mitochondrial inner membrane`GO:0006839^biological_process^mitochondrial transport	.	.	.
c45028_g1_i1	0.922517	2.37858	0.665556	sp|Q9FIF7|PP435_ARATH^Q9FIF7^Q:2-589,H:338-533^49.49%ID^E:3e-54^RecName: Full=Putative pentatricopeptide repeat-containing protein At5g59200, chloroplastic;^Eukaryota; Viridiplantae; Streptophyta; Embryophyta; Tracheophyta; Spermatophyta; Magnoliophyta; eudicotyledons; core eudicotyledons; rosids; malvids; Brassicales; Brassicaceae; Camelineae; Arabidopsis	sp|Q9FIF7|PP435_ARATH^Q9FIF7^Q:1-196,H:338-533^49.49%ID^E:1e-61^RecName: Full=Putative pentatricopeptide repeat-containing protein At5g59200, chloroplastic;^Eukaryota; Viridiplantae; Streptophyta; Embryophyta; Tracheophyta; Spermatophyta; Magnoliophyta; eudicotyledons; core eudicotyledons; rosids; malvids; Brassicales; Brassicaceae; Camelineae; Arabidopsis	PF01535.15^PPR^PPR repeat^2-15^E:0.59`PF01535.15^PPR^PPR repeat^20-47^E:0.00063`PF13812.1^PPR_3^Pentatricopeptide repeat domain^20-53^E:0.0012`PF01535.15^PPR^PPR repeat^57-81^E:0.058`PF01535.15^PPR^PPR repeat^129-151^E:0.52	.	GO:0009507^cellular_component^chloroplast	.	.	.
c45031_g1_i2	2.19098	6.00905	3.36476	sp|O22788|PXG3_ARATH^O22788^Q:997-302,H:1-232^50%ID^E:1e-80^RecName: Full=Probable peroxygenase 3;^Eukaryota; Viridiplantae; Streptophyta; Embryophyta; Tracheophyta; Spermatophyta; Magnoliophyta; eudicotyledons; core eudicotyledons; rosids; malvids; Brassicales; Brassicaceae; Camelineae; Arabidopsis	sp|O22788|PXG3_ARATH^O22788^Q:69-300,H:1-232^50%ID^E:7e-82^RecName: Full=Probable peroxygenase 3;^Eukaryota; Viridiplantae; Streptophyta; Embryophyta; Tracheophyta; Spermatophyta; Magnoliophyta; eudicotyledons; core eudicotyledons; rosids; malvids; Brassicales; Brassicaceae; Camelineae; Arabidopsis	PF05042.8^Caleosin^Caleosin related protein^123-294^E:2.1e-78	NOG71893^Calcium ion binding protein	GO:0031969^cellular_component^chloroplast membrane`GO:0005783^cellular_component^endoplasmic reticulum`GO:0005811^cellular_component^lipid particle`GO:0005773^cellular_component^vacuole`GO:0005509^molecular_function^calcium ion binding`GO:0016165^molecular_function^lipoxygenase activity`GO:0031407^biological_process^oxylipin metabolic process`GO:0009737^biological_process^response to abscisic aci…	.	.	.
c45039_g1_i2	0.599636	3.58874	0.0739507	sp|Q9SUU1|BOR7_ARATH^Q9SUU1^Q:1457-564,H:358-668^58.47%ID^E:1e-116^RecName: Full=Probable boron transporter 7;^Eukaryota; Viridiplantae; Streptophyta; Embryophyta; Tracheophyta; Spermatophyta; Magnoliophyta; eudicotyledons; core eudicotyledons; rosids; malvids; Brassicales; Brassicaceae; Camelineae; Arabidopsis	sp|Q9SUU1|BOR7_ARATH^Q9SUU1^Q:1-298,H:358-668^58.47%ID^E:2e-119^RecName: Full=Probable boron transporter 7;^Eukaryota; Viridiplantae; Streptophyta; Embryophyta; Tracheophyta; Spermatophyta; Magnoliophyta; eudicotyledons; core eudicotyledons; rosids; malvids; Brassicales; Brassicaceae; Camelineae; Arabidopsis	PF00955.16^HCO3_cotransp^HCO3- transporter family^98-187^E:6.7e-15	.	GO:0016021^cellular_component^integral to membrane`GO:0005452^molecular_function^inorganic anion exchanger activity	.	.	.
c45039_g1_i3	0.438195	2.75415	0.147901	sp|Q9SUU1|BOR7_ARATH^Q9SUU1^Q:1320-430,H:358-667^58.65%ID^E:3e-117^RecName: Full=Probable boron transporter 7;^Eukaryota; Viridiplantae; Streptophyta; Embryophyta; Tracheophyta; Spermatophyta; Magnoliophyta; eudicotyledons; core eudicotyledons; rosids; malvids; Brassicales; Brassicaceae; Camelineae; Arabidopsis	sp|Q9SUU1|BOR7_ARATH^Q9SUU1^Q:1-293,H:358-663^59.09%ID^E:3e-119^RecName: Full=Probable boron transporter 7;^Eukaryota; Viridiplantae; Streptophyta; Embryophyta; Tracheophyta; Spermatophyta; Magnoliophyta; eudicotyledons; core eudicotyledons; rosids; malvids; Brassicales; Brassicaceae; Camelineae; Arabidopsis	PF00955.16^HCO3_cotransp^HCO3- transporter family^98-187^E:7e-15	.	GO:0016021^cellular_component^integral to membrane`GO:0005452^molecular_function^inorganic anion exchanger activity	.	.	.
c45070_g2_i1	1.52215	3.2549	2.92105	.	.	.	.	.	.	.	.
c45074_g2_i1	6.48068	22.2836	7.02532	.	.	.	.	.	.	.	.
c45083_g2_i1	0.94558	2.37858	1.81179	.	.	.	.	.	.	.	.
c45086_g1_i1	0.622699	2.12821	1.58994	.	.	.	.	.	.	.	.
c45112_g1_i1	3.43637	9.93163	2.5513	.	.	.	.	.	.	.	.
c45139_g1_i2	2.00647	9.72298	0.850433	.	.	PF08137.7^DVL^DVL family^82-100^E:5.3e-10	.	.	.	.	.
c45139_g1_i4	0.645762	2.04475	0.0369754	.	.	.	.	.	.	.	.
c45154_g1_i2	0.415133	9.80644	0.887409	sp|O05235|YUGF_BACSU^O05235^Q:296-1039,H:23-272^24.06%ID^E:3e-14^RecName: Full=Uncharacterized hydrolase YugF;^Bacteria; Firmicutes; Bacilli; Bacillales; Bacillaceae; Bacillus	sp|O05235|YUGF_BACSU^O05235^Q:106-346,H:30-272^25.39%ID^E:4e-14^RecName: Full=Uncharacterized hydrolase YugF;^Bacteria; Firmicutes; Bacilli; Bacillales; Bacillaceae; Bacillus	PF12695.2^Abhydrolase_5^Alpha/beta hydrolase family^105-317^E:9.1e-15`PF12697.2^Abhydrolase_6^Alpha/beta hydrolase family^106-340^E:3.8e-29`PF00561.15^Abhydrolase_1^alpha/beta hydrolase fold^133-341^E:1.2e-09	COG0596^Predicted hydrolases or acyltransferases (alpha/beta hydrolase superfamily)	GO:0004091^molecular_function^carboxylesterase activity`GO:0008152^biological_process^metabolic process	.	.	.
c45154_g1_i4	0.484321	6.25943	0.295803	sp|O05235|YUGF_BACSU^O05235^Q:197-376,H:213-272^33.33%ID^E:3e-06^RecName: Full=Uncharacterized hydrolase YugF;^Bacteria; Firmicutes; Bacilli; Bacillales; Bacillaceae; Bacillus	.	.	COG0596^Predicted hydrolases or acyltransferases (alpha/beta hydrolase superfamily)	GO:0004091^molecular_function^carboxylesterase activity`GO:0008152^biological_process^metabolic process	.	.	.
c45160_g1_i1	0.807202	2.62896	0.369754	sp|Q7XRX3|HFB2A_ORYSJ^Q7XRX3^Q:1013-531,H:63-222^67.07%ID^E:1e-21^RecName: Full=Heat stress transcription factor B-2a;^Eukaryota; Viridiplantae; Streptophyta; Embryophyta; Tracheophyta; Spermatophyta; Magnoliophyta; Liliopsida; Poales; Poaceae; BEP clade; Ehrhartoideae; Oryzeae; Oryza	sp|Q7XRX3|HFB2A_ORYSJ^Q7XRX3^Q:1-161,H:63-222^70.12%ID^E:1e-56^RecName: Full=Heat stress transcription factor B-2a;^Eukaryota; Viridiplantae; Streptophyta; Embryophyta; Tracheophyta; Spermatophyta; Magnoliophyta; Liliopsida; Poales; Poaceae; BEP clade; Ehrhartoideae; Oryzeae; Oryza	PF00447.12^HSF_DNA-bind^HSF-type DNA-binding^1-40^E:3.4e-07	COG5169^Heat shock transcription factor	GO:0005737^cellular_component^cytoplasm`GO:0005634^cellular_component^nucleus`GO:0043565^molecular_function^sequence-specific DNA binding`GO:0003700^molecular_function^sequence-specific DNA binding transcription factor activity`GO:0006950^biological_process^response to stress`GO:0006351^biological_process^transcription, DNA-dependent	.	.	.
c45198_g1_i1	1.56828	4.04776	2.58827	.	.	.	.	.	.	.	.
c45211_g1_i1	1.47603	4.71544	2.14457	.	sp|P81395|MYB30_ANTMA^P81395^Q:1-150,H:110-264^26.45%ID^E:9e-06^RecName: Full=Myb-related protein 330;^Eukaryota; Viridiplantae; Streptophyta; Embryophyta; Tracheophyta; Spermatophyta; Magnoliophyta; eudicotyledons; core eudicotyledons; asterids; lamiids; Lamiales; Plantaginaceae; Antirrhineae; Antirrhinum	.	.	GO:0005634^cellular_component^nucleus`GO:0003682^molecular_function^chromatin binding`GO:0003677^molecular_function^DNA binding`GO:0006355^biological_process^regulation of transcription, DNA-dependent`GO:0006351^biological_process^transcription, DNA-dependent	.	.	.
c45215_g1_i1	0.0461258	5.71695	0.443704	.	.	.	.	.	.	.	.
c4525_g1_i1	0.138378	3.00453	0.147901	.	.	.	.	.	.	.	.
c45255_g1_i1	87.8467	177.058	95.6552	sp|Q9ZQX4|VATF_ARATH^Q9ZQX4^Q:708-328,H:1-127^85.04%ID^E:1e-73^RecName: Full=V-type proton ATPase subunit F;^Eukaryota; Viridiplantae; Streptophyta; Embryophyta; Tracheophyta; Spermatophyta; Magnoliophyta; eudicotyledons; core eudicotyledons; rosids; malvids; Brassicales; Brassicaceae; Camelineae; Arabidopsis	sp|Q9ZQX4|VATF_ARATH^Q9ZQX4^Q:1-127,H:1-127^85.04%ID^E:1e-76^RecName: Full=V-type proton ATPase subunit F;^Eukaryota; Viridiplantae; Streptophyta; Embryophyta; Tracheophyta; Spermatophyta; Magnoliophyta; eudicotyledons; core eudicotyledons; rosids; malvids; Brassicales; Brassicaceae; Camelineae; Arabidopsis	PF01990.12^ATP-synt_F^ATP synthase (F/14-kDa) subunit^15-115^E:1.4e-30	COG1436^Archaeal/vacuolar-type H+-ATPase subunit F	GO:0005794^cellular_component^Golgi apparatus`GO:0005886^cellular_component^plasma membrane`GO:0033180^cellular_component^proton-transporting V-type ATPase, V1 domain`GO:0005774^cellular_component^vacuolar membrane`GO:0046933^molecular_function^hydrogen ion transporting ATP synthase activity, rotational mechanism`GO:0046961^molecular_function^proton-transporting ATPase activity, rotational mechan…	K02151	map04145|Phagosome;map04721|Synaptic vesicle cycle;map05110|Vibrio cholerae infection;map04966|Collecting duct acid secretion;map00190|Oxidative phosphorylation;map05120|Epithelial cell signaling in Helicobacter pylori infection;map05323|Rheumatoid arthritis;map01100|Metabolic pathways	.
c45276_g1_i3	6.87275	14.6471	4.9547	sp|Q9LVZ8|LOR12_ARATH^Q9LVZ8^Q:900-325,H:25-201^45.83%ID^E:3e-38^RecName: Full=Protein LURP-one-related 12;^Eukaryota; Viridiplantae; Streptophyta; Embryophyta; Tracheophyta; Spermatophyta; Magnoliophyta; eudicotyledons; core eudicotyledons; rosids; malvids; Brassicales; Brassicaceae; Camelineae; Arabidopsis	sp|Q9LVZ8|LOR12_ARATH^Q9LVZ8^Q:22-231,H:11-205^47.14%ID^E:1e-54^RecName: Full=Protein LURP-one-related 12;^Eukaryota; Viridiplantae; Streptophyta; Embryophyta; Tracheophyta; Spermatophyta; Magnoliophyta; eudicotyledons; core eudicotyledons; rosids; malvids; Brassicales; Brassicaceae; Camelineae; Arabidopsis	PF04525.7^Tub_2^Tubby C 2^29-223^E:1.5e-32	NOG246158^Amino acid transmembrane transporter protein	.	.	.	.
c45289_g1_i1	40.7522	105.409	38.7502	.	.	PF04588.8^HIG_1_N^Hypoxia induced protein conserved region^70-119^E:9.4e-16	.	.	.	.	.
c45302_g1_i1	2.07566	7.80342	0.739507	sp|Q67Y83|SCP51_ARATH^Q67Y83^Q:1-1140,H:83-459^55.09%ID^E:6e-124^RecName: Full=Serine carboxypeptidase-like 51;^Eukaryota; Viridiplantae; Streptophyta; Embryophyta; Tracheophyta; Spermatophyta; Magnoliophyta; eudicotyledons; core eudicotyledons; rosids; malvids; Brassicales; Brassicaceae; Camelineae; Arabidopsis	sp|Q67Y83|SCP51_ARATH^Q67Y83^Q:1-380,H:83-459^55.09%ID^E:1e-139^RecName: Full=Serine carboxypeptidase-like 51;^Eukaryota; Viridiplantae; Streptophyta; Embryophyta; Tracheophyta; Spermatophyta; Magnoliophyta; eudicotyledons; core eudicotyledons; rosids; malvids; Brassicales; Brassicaceae; Camelineae; Arabidopsis	PF00450.17^Peptidase_S10^Serine carboxypeptidase^1-375^E:5.9e-56	COG2939^Carboxypeptidase C (cathepsin A)	GO:0005576^cellular_component^extracellular region`GO:0004185^molecular_function^serine-type carboxypeptidase activity`GO:0006508^biological_process^proteolysis	.	.	.
c45326_g1_i1	2.42161	5.38311	2.51432	.	.	.	.	.	.	.	.
c45348_g1_i1	2.92899	5.88386	4.21519	sp|Q2V6J9|UFOG7_FRAAN^Q2V6J9^Q:697-377,H:360-474^48.7%ID^E:1e-21^RecName: Full=UDP-glucose flavonoid 3-O-glucosyltransferase 7;^Eukaryota; Viridiplantae; Streptophyta; Embryophyta; Tracheophyta; Spermatophyta; Magnoliophyta; eudicotyledons; core eudicotyledons; rosids; fabids; Rosales; Rosaceae; Rosoideae; Potentilleae; Fragariinae; Fragaria	sp|Q8W3P8|AOG_PHAAN^Q8W3P8^Q:1-113,H:355-472^48.31%ID^E:2e-30^RecName: Full=Abscisate beta-glucosyltransferase;^Eukaryota; Viridiplantae; Streptophyta; Embryophyta; Tracheophyta; Spermatophyta; Magnoliophyta; eudicotyledons; core eudicotyledons; rosids; fabids; Fabales; Fabaceae; Papilionoideae; Phaseoleae; Vigna	PF00201.13^UDPGT^UDP-glucoronosyl and UDP-glucosyl transferase^1-37^E:6.4e-10	.	GO:0016758^molecular_function^transferase activity, transferring hexosyl groups	.	.	.
c45348_g1_i3	2.0526	7.88688	3.51266	sp|Q2V6J9|UFOG7_FRAAN^Q2V6J9^Q:667-347,H:360-474^48.7%ID^E:9e-22^RecName: Full=UDP-glucose flavonoid 3-O-glucosyltransferase 7;^Eukaryota; Viridiplantae; Streptophyta; Embryophyta; Tracheophyta; Spermatophyta; Magnoliophyta; eudicotyledons; core eudicotyledons; rosids; fabids; Rosales; Rosaceae; Rosoideae; Potentilleae; Fragariinae; Fragaria	sp|Q8W3P8|AOG_PHAAN^Q8W3P8^Q:1-113,H:355-472^48.31%ID^E:2e-30^RecName: Full=Abscisate beta-glucosyltransferase;^Eukaryota; Viridiplantae; Streptophyta; Embryophyta; Tracheophyta; Spermatophyta; Magnoliophyta; eudicotyledons; core eudicotyledons; rosids; fabids; Fabales; Fabaceae; Papilionoideae; Phaseoleae; Vigna	PF00201.13^UDPGT^UDP-glucoronosyl and UDP-glucosyl transferase^1-37^E:6.4e-10	.	GO:0016758^molecular_function^transferase activity, transferring hexosyl groups	.	.	.
c45348_g1_i4	3.94376	9.09704	5.58328	sp|Q2V6J9|UFOG7_FRAAN^Q2V6J9^Q:854-525,H:360-477^48.31%ID^E:2e-20^RecName: Full=UDP-glucose flavonoid 3-O-glucosyltransferase 7;^Eukaryota; Viridiplantae; Streptophyta; Embryophyta; Tracheophyta; Spermatophyta; Magnoliophyta; eudicotyledons; core eudicotyledons; rosids; fabids; Rosales; Rosaceae; Rosoideae; Potentilleae; Fragariinae; Fragaria	sp|Q8W3P8|AOG_PHAAN^Q8W3P8^Q:1-113,H:355-472^47.46%ID^E:8e-30^RecName: Full=Abscisate beta-glucosyltransferase;^Eukaryota; Viridiplantae; Streptophyta; Embryophyta; Tracheophyta; Spermatophyta; Magnoliophyta; eudicotyledons; core eudicotyledons; rosids; fabids; Fabales; Fabaceae; Papilionoideae; Phaseoleae; Vigna	PF00201.13^UDPGT^UDP-glucoronosyl and UDP-glucosyl transferase^1-37^E:6.5e-10	.	GO:0016758^molecular_function^transferase activity, transferring hexosyl groups	.	.	.
c45373_g1_i1	15.9826	49.6164	23.8861	.	.	.	.	.	.	.	.
c45396_g1_i2	0.599636	2.71242	0.813458	.	.	.	.	.	.	.	.
c45399_g1_i2	0.299818	2.12821	1.44204	sp|Q700D9|MYBF_ARATH^Q700D9^Q:624-436,H:14-76^66.67%ID^E:7e-21^RecName: Full=Putative Myb family transcription factor At1g14600;^Eukaryota; Viridiplantae; Streptophyta; Embryophyta; Tracheophyta; Spermatophyta; Magnoliophyta; eudicotyledons; core eudicotyledons; rosids; malvids; Brassicales; Brassicaceae; Camelineae; Arabidopsis	sp|Q700D9|MYBF_ARATH^Q700D9^Q:8-72,H:14-78^66.15%ID^E:6e-22^RecName: Full=Putative Myb family transcription factor At1g14600;^Eukaryota; Viridiplantae; Streptophyta; Embryophyta; Tracheophyta; Spermatophyta; Magnoliophyta; eudicotyledons; core eudicotyledons; rosids; malvids; Brassicales; Brassicaceae; Camelineae; Arabidopsis	PF00249.26^Myb_DNA-binding^Myb-like DNA-binding domain^19-70^E:8e-12	.	GO:0005634^cellular_component^nucleus`GO:0003682^molecular_function^chromatin binding`GO:0003677^molecular_function^DNA binding`GO:0003700^molecular_function^sequence-specific DNA binding transcription factor activity`GO:0006351^biological_process^transcription, DNA-dependent	.	.	.
c45399_g1_i4	0.207566	2.75415	0.702532	.	.	.	.	.	.	.	.
c45424_g1_i1	1.96035	4.3816	0.332778	.	.	.	.	.	.	.	.
c45430_g1_i1	12.7307	26.4565	11.3145	sp|Q941Z0|NQR1_ORYSJ^Q941Z0^Q:752-321,H:54-197^91.67%ID^E:3e-86^RecName: Full=Probable NADPH:quinone oxidoreductase 1;^Eukaryota; Viridiplantae; Streptophyta; Embryophyta; Tracheophyta; Spermatophyta; Magnoliophyta; Liliopsida; Poales; Poaceae; BEP clade; Ehrhartoideae; Oryzeae; Oryza	sp|Q941Z0|NQR1_ORYSJ^Q941Z0^Q:1-144,H:54-197^91.67%ID^E:8e-88^RecName: Full=Probable NADPH:quinone oxidoreductase 1;^Eukaryota; Viridiplantae; Streptophyta; Embryophyta; Tracheophyta; Spermatophyta; Magnoliophyta; Liliopsida; Poales; Poaceae; BEP clade; Ehrhartoideae; Oryzeae; Oryza	PF03358.10^FMN_red^NADPH-dependent FMN reductase^3-105^E:1.1e-25	COG0431^Predicted flavoprotein	GO:0009570^cellular_component^chloroplast stroma`GO:0005886^cellular_component^plasma membrane`GO:0003955^molecular_function^NAD(P)H dehydrogenase (quinone) activity`GO:0042742^biological_process^defense response to bacterium`GO:0009651^biological_process^response to salt stress	.	.	.
c45431_g1_i2	9.68643	24.0779	9.94637	.	.	PF04520.8^Senescence_reg^Senescence regulator^71-148^E:2.1e-20	.	.	.	.	.
c45446_g1_i1	3.78232	12.5606	3.43871	sp|Q5UR45|YL572_MIMIV^Q5UR45^Q:756-598,H:91-141^58.49%ID^E:6e-13^RecName: Full=Putative AAA family ATPase L572;^Viruses; dsDNA viruses, no RNA stage; Mimiviridae; Mimivirus	sp|Q5UR45|YL572_MIMIV^Q5UR45^Q:1-53,H:91-141^58.49%ID^E:1e-13^RecName: Full=Putative AAA family ATPase L572;^Viruses; dsDNA viruses, no RNA stage; Mimiviridae; Mimivirus	PF00004.24^AAA^ATPase family associated with various cellular activities (AAA)^3-51^E:2.5e-05	.	GO:0005524^molecular_function^ATP binding	.	.	.
c45453_g2_i1	0.484321	2.71242	0.628581	.	.	.	.	.	.	.	.
c45468_g1_i1	15.1293	127.275	23.3684	.	.	PF06232.6^ATS3^Embryo-specific protein 3, (ATS3)^114-227^E:1.3e-44	.	.	.	.	.
c45475_g1_i4	1.22233	2.50377	1.51599	.	.	.	.	.	.	.	.
c45486_g3_i1	0.0461258	5.5083	0	sp|Q8LD23|GDL4_ARATH^Q8LD23^Q:1-960,H:79-396^46.25%ID^E:6e-91^RecName: Full=GDSL esterase/lipase At1g20120;^Eukaryota; Viridiplantae; Streptophyta; Embryophyta; Tracheophyta; Spermatophyta; Magnoliophyta; eudicotyledons; core eudicotyledons; rosids; malvids; Brassicales; Brassicaceae; Camelineae; Arabidopsis	sp|Q94CH6|EXL3_ARATH^Q94CH6^Q:1-323,H:44-364^46.91%ID^E:4e-98^RecName: Full=GDSL esterase/lipase EXL3;^Eukaryota; Viridiplantae; Streptophyta; Embryophyta; Tracheophyta; Spermatophyta; Magnoliophyta; eudicotyledons; core eudicotyledons; rosids; malvids; Brassicales; Brassicaceae; Camelineae; Arabidopsis	PF00657.17^Lipase_GDSL^GDSL-like Lipase/Acylhydrolase^1-315^E:2.9e-19	COG3240^Phospholipase/lecithinase/hemolysin	GO:0005576^cellular_component^extracellular region`GO:0016298^molecular_function^lipase activity`GO:0016042^biological_process^lipid catabolic process	.	.	.
c45526_g1_i1	0.807202	2.16994	0.924384	sp|Q7XKI5|TIP32_ORYSJ^Q7XKI5^Q:556-2,H:1-186^79.79%ID^E:8e-66^RecName: Full=Probable aquaporin TIP3-2;^Eukaryota; Viridiplantae; Streptophyta; Embryophyta; Tracheophyta; Spermatophyta; Magnoliophyta; Liliopsida; Poales; Poaceae; BEP clade; Ehrhartoideae; Oryzeae; Oryza	sp|Q7XKI5|TIP32_ORYSJ^Q7XKI5^Q:37-221,H:1-186^79.79%ID^E:2e-70^RecName: Full=Probable aquaporin TIP3-2;^Eukaryota; Viridiplantae; Streptophyta; Embryophyta; Tracheophyta; Spermatophyta; Magnoliophyta; Liliopsida; Poales; Poaceae; BEP clade; Ehrhartoideae; Oryzeae; Oryza	PF00230.15^MIP^Major intrinsic protein^60-221^E:1.5e-42	COG0580^Glycerol uptake facilitator and related permeases (Major Intrinsic Protein Family)	GO:0042807^cellular_component^central vacuole`GO:0016021^cellular_component^integral to membrane`GO:0009705^cellular_component^plant-type vacuole membrane`GO:0000326^cellular_component^protein storage vacuole`GO:0005215^molecular_function^transporter activity	.	.	.
c45528_g2_i1	2.60611	6.09251	1.22019	.	.	.	.	.	.	.	.
c45532_g1_i1	1.38378	4.21468	2.2555	.	.	PF04484.7^DUF566^Family of unknown function (DUF566)^44-262^E:5.6e-68	.	.	.	.	.
c45564_g1_i1	4.58952	17.5264	3.91939	sp|O80482|BH149_ARATH^O80482^Q:270-689,H:43-182^39.46%ID^E:4e-09^RecName: Full=Transcription factor bHLH149;^Eukaryota; Viridiplantae; Streptophyta; Embryophyta; Tracheophyta; Spermatophyta; Magnoliophyta; eudicotyledons; core eudicotyledons; rosids; malvids; Brassicales; Brassicaceae; Camelineae; Arabidopsis	sp|Q9C8Z9|BH148_ARATH^Q9C8Z9^Q:90-249,H:47-220^45.71%ID^E:6e-30^RecName: Full=Transcription factor bHLH148;^Eukaryota; Viridiplantae; Streptophyta; Embryophyta; Tracheophyta; Spermatophyta; Magnoliophyta; eudicotyledons; core eudicotyledons; rosids; malvids; Brassicales; Brassicaceae; Camelineae; Arabidopsis	.	.	GO:0005634^cellular_component^nucleus`GO:0003677^molecular_function^DNA binding`GO:0003700^molecular_function^sequence-specific DNA binding transcription factor activity`GO:0006351^biological_process^transcription, DNA-dependent	.	.	.
c45564_g1_i2	10.7473	32.7577	11.1666	.	sp|O80482|BH149_ARATH^O80482^Q:78-236,H:28-188^43.79%ID^E:8e-31^RecName: Full=Transcription factor bHLH149;^Eukaryota; Viridiplantae; Streptophyta; Embryophyta; Tracheophyta; Spermatophyta; Magnoliophyta; eudicotyledons; core eudicotyledons; rosids; malvids; Brassicales; Brassicaceae; Camelineae; Arabidopsis	.	.	GO:0005634^cellular_component^nucleus`GO:0003677^molecular_function^DNA binding`GO:0003700^molecular_function^sequence-specific DNA binding transcription factor activity`GO:0006351^biological_process^transcription, DNA-dependent	.	.	.
c45564_g1_i3	2.46773	10.0151	2.77315	.	sp|O80482|BH149_ARATH^O80482^Q:69-224,H:28-188^44.05%ID^E:7e-33^RecName: Full=Transcription factor bHLH149;^Eukaryota; Viridiplantae; Streptophyta; Embryophyta; Tracheophyta; Spermatophyta; Magnoliophyta; eudicotyledons; core eudicotyledons; rosids; malvids; Brassicales; Brassicaceae; Camelineae; Arabidopsis	.	.	GO:0005634^cellular_component^nucleus`GO:0003677^molecular_function^DNA binding`GO:0003700^molecular_function^sequence-specific DNA binding transcription factor activity`GO:0006351^biological_process^transcription, DNA-dependent	.	.	.
c4557_g1_i2	1.26846	2.9628	1.88574	.	.	.	.	.	.	.	.
c45575_g1_i1	1.29152	3.04626	2.1076	sp|Q39266|ZFP7_ARATH^Q39266^Q:739-374,H:59-188^37.32%ID^E:2e-15^RecName: Full=Zinc finger protein 7;^Eukaryota; Viridiplantae; Streptophyta; Embryophyta; Tracheophyta; Spermatophyta; Magnoliophyta; eudicotyledons; core eudicotyledons; rosids; malvids; Brassicales; Brassicaceae; Camelineae; Arabidopsis	sp|Q39266|ZFP7_ARATH^Q39266^Q:5-126,H:59-188^37.32%ID^E:6e-18^RecName: Full=Zinc finger protein 7;^Eukaryota; Viridiplantae; Streptophyta; Embryophyta; Tracheophyta; Spermatophyta; Magnoliophyta; eudicotyledons; core eudicotyledons; rosids; malvids; Brassicales; Brassicaceae; Camelineae; Arabidopsis	PF13912.1^zf-C2H2_6^C2H2-type zinc finger^5-28^E:0.00016`PF00096.21^zf-C2H2^Zinc finger, C2H2 type^5-27^E:0.0068`PF13894.1^zf-C2H2_4^C2H2-type zinc finger^5-27^E:0.15	.	GO:0005622^cellular_component^intracellular`GO:0046872^molecular_function^metal ion binding`GO:0003676^molecular_function^nucleic acid binding`GO:0003700^molecular_function^sequence-specific DNA binding transcription factor activity`GO:0008270^molecular_function^zinc ion binding	.	.	.
c45593_g1_i1	0.899454	2.29512	1.66389	sp|Q766C2|NEP2_NEPGR^Q766C2^Q:511-92,H:316-435^30.71%ID^E:3e-09^RecName: Full=Aspartic proteinase nepenthesin-2;^Eukaryota; Viridiplantae; Streptophyta; Embryophyta; Tracheophyta; Spermatophyta; Magnoliophyta; eudicotyledons; core eudicotyledons; Caryophyllales; Nepenthaceae; Nepenthes	sp|Q766C2|NEP2_NEPGR^Q766C2^Q:1-140,H:316-435^30.71%ID^E:3e-10^RecName: Full=Aspartic proteinase nepenthesin-2;^Eukaryota; Viridiplantae; Streptophyta; Embryophyta; Tracheophyta; Spermatophyta; Magnoliophyta; eudicotyledons; core eudicotyledons; Caryophyllales; Nepenthaceae; Nepenthes	.	.	GO:0005576^cellular_component^extracellular region`GO:0004190^molecular_function^aspartic-type endopeptidase activity`GO:0006508^biological_process^proteolysis	.	.	.
c45593_g1_i2	2.51386	5.42484	3.95636	sp|Q766C2|NEP2_NEPGR^Q766C2^Q:1422-1003,H:316-435^30.71%ID^E:6e-08^RecName: Full=Aspartic proteinase nepenthesin-2;^Eukaryota; Viridiplantae; Streptophyta; Embryophyta; Tracheophyta; Spermatophyta; Magnoliophyta; eudicotyledons; core eudicotyledons; Caryophyllales; Nepenthaceae; Nepenthes	sp|Q766C2|NEP2_NEPGR^Q766C2^Q:1-140,H:316-435^30.71%ID^E:3e-10^RecName: Full=Aspartic proteinase nepenthesin-2;^Eukaryota; Viridiplantae; Streptophyta; Embryophyta; Tracheophyta; Spermatophyta; Magnoliophyta; eudicotyledons; core eudicotyledons; Caryophyllales; Nepenthaceae; Nepenthes	.	.	GO:0005576^cellular_component^extracellular region`GO:0004190^molecular_function^aspartic-type endopeptidase activity`GO:0006508^biological_process^proteolysis	.	.	.
c45601_g2_i1	1.56828	3.63047	2.66223	sp|Q9ZVE0|ORN_ARATH^Q9ZVE0^Q:3-362,H:98-217^64.17%ID^E:8e-53^RecName: Full=Oligoribonuclease;^Eukaryota; Viridiplantae; Streptophyta; Embryophyta; Tracheophyta; Spermatophyta; Magnoliophyta; eudicotyledons; core eudicotyledons; rosids; malvids; Brassicales; Brassicaceae; Camelineae; Arabidopsis	sp|Q9ZVE0|ORN_ARATH^Q9ZVE0^Q:1-125,H:98-222^63.2%ID^E:3e-56^RecName: Full=Oligoribonuclease;^Eukaryota; Viridiplantae; Streptophyta; Embryophyta; Tracheophyta; Spermatophyta; Magnoliophyta; eudicotyledons; core eudicotyledons; rosids; malvids; Brassicales; Brassicaceae; Camelineae; Arabidopsis	PF00929.19^RNase_T^Exonuclease^1-112^E:7.8e-14	COG1949^Oligoribonuclease (3'->5' exoribonuclease)	GO:0005622^cellular_component^intracellular`GO:0004527^molecular_function^exonuclease activity`GO:0003676^molecular_function^nucleic acid binding`GO:0090305^biological_process^nucleic acid phosphodiester bond hydrolysis	K13288	map03008|Ribosome biogenesis in eukaryotes	.
c45624_g1_i1	1.08396	2.71242	0.443704	sp|Q6YWK8|CSLAB_ORYSJ^Q6YWK8^Q:723-385,H:458-570^76.99%ID^E:5e-52^RecName: Full=Probable mannan synthase 11;^Eukaryota; Viridiplantae; Streptophyta; Embryophyta; Tracheophyta; Spermatophyta; Magnoliophyta; Liliopsida; Poales; Poaceae; BEP clade; Ehrhartoideae; Oryzeae; Oryza	sp|Q6YWK8|CSLAB_ORYSJ^Q6YWK8^Q:1-113,H:458-570^76.99%ID^E:6e-54^RecName: Full=Probable mannan synthase 11;^Eukaryota; Viridiplantae; Streptophyta; Embryophyta; Tracheophyta; Spermatophyta; Magnoliophyta; Liliopsida; Poales; Poaceae; BEP clade; Ehrhartoideae; Oryzeae; Oryza	.	COG1215^Glycosyltransferases, probably involved in cell wall biogenesis	GO:0000139^cellular_component^Golgi membrane`GO:0016021^cellular_component^integral to membrane`GO:0016757^molecular_function^transferase activity, transferring glycosyl groups	.	.	.
c45640_g2_i1	1.10702	2.37858	1.70087	sp|Q06548|APK1A_ARATH^Q06548^Q:1-534,H:181-350^52.25%ID^E:8e-51^RecName: Full=Protein kinase APK1A, chloroplastic;^Eukaryota; Viridiplantae; Streptophyta; Embryophyta; Tracheophyta; Spermatophyta; Magnoliophyta; eudicotyledons; core eudicotyledons; rosids; malvids; Brassicales; Brassicaceae; Camelineae; Arabidopsis	sp|Q06548|APK1A_ARATH^Q06548^Q:1-178,H:181-350^52.25%ID^E:2e-51^RecName: Full=Protein kinase APK1A, chloroplastic;^Eukaryota; Viridiplantae; Streptophyta; Embryophyta; Tracheophyta; Spermatophyta; Magnoliophyta; eudicotyledons; core eudicotyledons; rosids; malvids; Brassicales; Brassicaceae; Camelineae; Arabidopsis	PF07714.12^Pkinase_Tyr^Protein tyrosine kinase^2-178^E:5.6e-23`PF00069.20^Pkinase^Protein kinase domain^5-177^E:6.1e-28	COG0515^Serine/threonine protein kinase	GO:0009507^cellular_component^chloroplast`GO:0005524^molecular_function^ATP binding`GO:0004674^molecular_function^protein serine/threonine kinase activity`GO:0004713^molecular_function^protein tyrosine kinase activity	.	.	.
c45658_g1_i2	0.645762	2.58723	0.665556	.	.	.	.	.	.	.	.
c45681_g1_i1	1.22233	2.50377	0.961359	.	.	.	.	.	.	.	.
c45697_g1_i2	305.238	652.483	208.134	.	.	.	.	.	.	.	.
c45697_g1_i4	405.654	891.385	293.806	.	.	.	.	.	.	.	.
c45697_g1_i5	249.702	525.208	159.586	.	.	.	.	.	.	.	.
c45713_g1_i1	40.6599	207.771	67.7389	sp|Q651X6|CSLE6_ORYSJ^Q651X6^Q:155-2329,H:9-728^77.66%ID^E:0^RecName: Full=Cellulose synthase-like protein E6;^Eukaryota; Viridiplantae; Streptophyta; Embryophyta; Tracheophyta; Spermatophyta; Magnoliophyta; Liliopsida; Poales; Poaceae; BEP clade; Ehrhartoideae; Oryzeae; Oryza	sp|Q651X6|CSLE6_ORYSJ^Q651X6^Q:5-729,H:9-728^77.66%ID^E:0^RecName: Full=Cellulose synthase-like protein E6;^Eukaryota; Viridiplantae; Streptophyta; Embryophyta; Tracheophyta; Spermatophyta; Magnoliophyta; Liliopsida; Poales; Poaceae; BEP clade; Ehrhartoideae; Oryzeae; Oryza	PF03552.9^Cellulose_synt^Cellulose synthase^96-388^E:5.8e-89`PF13641.1^Glyco_tranf_2_3^Glycosyltransferase like family 2^271-486^E:1.7e-07`PF03552.9^Cellulose_synt^Cellulose synthase^412-717^E:1.7e-47	COG1215^Glycosyltransferases, probably involved in cell wall biogenesis	GO:0005783^cellular_component^endoplasmic reticulum`GO:0000139^cellular_component^Golgi membrane`GO:0016021^cellular_component^integral to membrane`GO:0005886^cellular_component^plasma membrane`GO:0016760^molecular_function^cellulose synthase (UDP-forming) activity`GO:0030244^biological_process^cellulose biosynthetic process	.	.	.
c45721_g1_i1	73.5015	185.989	53.9101	sp|Q9LUV2|POP3_ARATH^Q9LUV2^Q:322-618,H:8-106^66.67%ID^E:2e-43^RecName: Full=Probable protein Pop3;^Eukaryota; Viridiplantae; Streptophyta; Embryophyta; Tracheophyta; Spermatophyta; Magnoliophyta; eudicotyledons; core eudicotyledons; rosids; malvids; Brassicales; Brassicaceae; Camelineae; Arabidopsis	sp|Q9LUV2|POP3_ARATH^Q9LUV2^Q:11-113,H:4-106^65.05%ID^E:4e-46^RecName: Full=Probable protein Pop3;^Eukaryota; Viridiplantae; Streptophyta; Embryophyta; Tracheophyta; Spermatophyta; Magnoliophyta; eudicotyledons; core eudicotyledons; rosids; malvids; Brassicales; Brassicaceae; Camelineae; Arabidopsis	PF07876.7^Dabb^Stress responsive A/B Barrel Domain^15-110^E:1.3e-26	NOG14742^Stress responsive A/B Barrel Domain	GO:0005829^cellular_component^cytosol`GO:0005886^cellular_component^plasma membrane`GO:0046872^molecular_function^metal ion binding`GO:0042742^biological_process^defense response to bacterium`GO:0050832^biological_process^defense response to fungus	.	.	.
c45749_g1_i2	0.000240601	2.50377	0.739507	.	.	PF01764.20^Lipase_3^Lipase (class 3)^202-298^E:3.2e-21	.	.	.	.	.
c45766_g1_i2	0.0230629	2.00302	0.295803	sp|Q9LRR4|R13L1_ARATH^Q9LRR4^Q:1141-584,H:640-836^34.67%ID^E:8e-21^RecName: Full=Putative disease resistance RPP13-like protein 1;^Eukaryota; Viridiplantae; Streptophyta; Embryophyta; Tracheophyta; Spermatophyta; Magnoliophyta; eudicotyledons; core eudicotyledons; rosids; malvids; Brassicales; Brassicaceae; Camelineae; Arabidopsis	sp|Q9LRR4|R13L1_ARATH^Q9LRR4^Q:1-186,H:640-836^34.67%ID^E:2e-21^RecName: Full=Putative disease resistance RPP13-like protein 1;^Eukaryota; Viridiplantae; Streptophyta; Embryophyta; Tracheophyta; Spermatophyta; Magnoliophyta; eudicotyledons; core eudicotyledons; rosids; malvids; Brassicales; Brassicaceae; Camelineae; Arabidopsis	PF13504.1^LRR_7^Leucine rich repeat^11-19^E:14000`PF13504.1^LRR_7^Leucine rich repeat^89-100^E:160`PF13504.1^LRR_7^Leucine rich repeat^140-157^E:78`PF13504.1^LRR_7^Leucine rich repeat^163-177^E:220`PF13504.1^LRR_7^Leucine rich repeat^199-213^E:780`PF13504.1^LRR_7^Leucine rich repeat^209-224^E:82	.	GO:0043531^molecular_function^ADP binding`GO:0005524^molecular_function^ATP binding`GO:0006952^biological_process^defense response	.	.	.
c45791_g1_i3	0.784139	2.12821	0.628581	.	.	.	.	.	.	.	.
c45796_g1_i1	5.69654	12.9362	7.8018	.	.	.	.	.	.	.	.
c45796_g1_i3	5.02772	10.182	4.99167	.	.	.	.	.	.	.	.
c45836_g1_i1	1.36071	4.71544	2.29247	sp|A3B529|CIPKS_ORYSJ^A3B529^Q:3-1103,H:59-433^69.95%ID^E:0^RecName: Full=CBL-interacting protein kinase 28;^Eukaryota; Viridiplantae; Streptophyta; Embryophyta; Tracheophyta; Spermatophyta; Magnoliophyta; Liliopsida; Poales; Poaceae; BEP clade; Ehrhartoideae; Oryzeae; Oryza	sp|A3B529|CIPKS_ORYSJ^A3B529^Q:1-367,H:59-433^70.21%ID^E:0^RecName: Full=CBL-interacting protein kinase 28;^Eukaryota; Viridiplantae; Streptophyta; Embryophyta; Tracheophyta; Spermatophyta; Magnoliophyta; Liliopsida; Poales; Poaceae; BEP clade; Ehrhartoideae; Oryzeae; Oryza	PF00069.20^Pkinase^Protein kinase domain^1-206^E:6.5e-59`PF07714.12^Pkinase_Tyr^Protein tyrosine kinase^1-202^E:1.8e-30`PF03822.9^NAF^NAF domain^240-298^E:1.9e-20	COG0515^Serine/threonine protein kinase	GO:0005524^molecular_function^ATP binding`GO:0004674^molecular_function^protein serine/threonine kinase activity`GO:0007165^biological_process^signal transduction	.	.	.
c45838_g1_i1	0.184503	2.25339	1.84877	sp|Q43210|PALY_WHEAT^Q43210^Q:203-3,H:169-235^98.51%ID^E:1e-38^RecName: Full=Phenylalanine ammonia-lyase;^Eukaryota; Viridiplantae; Streptophyta; Embryophyta; Tracheophyta; Spermatophyta; Magnoliophyta; Liliopsida; Poales; Poaceae; BEP clade; Pooideae; Triticeae; Triticum	.	.	.	GO:0005737^cellular_component^cytoplasm`GO:0045548^molecular_function^phenylalanine ammonia-lyase activity`GO:0009800^biological_process^cinnamic acid biosynthetic process`GO:0006559^biological_process^L-phenylalanine catabolic process	.	.	.
c45839_g1_i4	1.01477	2.29512	1.22019	sp|Q9LTC0|Y5707_ARATH^Q9LTC0^Q:1-216,H:287-358^54.17%ID^E:6e-19^RecName: Full=Probable receptor-like protein kinase At5g47070;^Eukaryota; Viridiplantae; Streptophyta; Embryophyta; Tracheophyta; Spermatophyta; Magnoliophyta; eudicotyledons; core eudicotyledons; rosids; malvids; Brassicales; Brassicaceae; Camelineae; Arabidopsis	.	.	COG0515^Serine/threonine protein kinase	GO:0005886^cellular_component^plasma membrane`GO:0005524^molecular_function^ATP binding`GO:0004674^molecular_function^protein serine/threonine kinase activity	.	.	.
c45846_g1_i1	1.33765	2.92107	2.2555	.	.	.	.	.	.	.	.
c45849_g1_i1	3.64394	7.3444	2.77315	sp|P49027|GBLPA_ORYSJ^P49027^Q:2-220,H:260-331^82.19%ID^E:4e-37^RecName: Full=Guanine nucleotide-binding protein subunit beta-like protein A;^Eukaryota; Viridiplantae; Streptophyta; Embryophyta; Tracheophyta; Spermatophyta; Magnoliophyta; Liliopsida; Poales; Poaceae; BEP clade; Ehrhartoideae; Oryzeae; Oryza	.	.	COG2319^FOG: WD40 repeat	GO:0009507^cellular_component^chloroplast`GO:0005737^cellular_component^cytoplasm`GO:0022626^cellular_component^cytosolic ribosome`GO:0005730^cellular_component^nucleolus`GO:0005886^cellular_component^plasma membrane`GO:0004871^molecular_function^signal transducer activity`GO:0050832^biological_process^defense response to fungus`GO:0060267^biological_process^positive regulation of respiratory bur…	K14753	map05162|Measles	.
c45857_g1_i1	20.9181	45.36	9.02199	.	.	.	.	.	.	.	.
c45857_g1_i2	4.93546	38.4329	5.21353	.	.	.	.	.	.	.	.
c45902_g1_i2	4.58952	9.84817	6.10093	sp|Q28CA1|COA5_XENTR^Q28CA1^Q:628-434,H:17-75^43.08%ID^E:6e-07^RecName: Full=Cytochrome c oxidase assembly factor 5;^Eukaryota; Metazoa; Chordata; Craniata; Vertebrata; Euteleostomi; Amphibia; Batrachia; Anura; Pipoidea; Pipidae; Xenopodinae; Xenopus; Silurana	sp|Q28CA1|COA5_XENTR^Q28CA1^Q:55-121,H:15-75^43.28%ID^E:1e-08^RecName: Full=Cytochrome c oxidase assembly factor 5;^Eukaryota; Metazoa; Chordata; Craniata; Vertebrata; Euteleostomi; Amphibia; Batrachia; Anura; Pipoidea; Pipidae; Xenopodinae; Xenopus; Silurana	PF10203.4^Pet191_N^Cytochrome c oxidase assembly protein PET191^51-118^E:3.3e-26	.	.	.	.	.
c45914_g1_i2	25.8305	61.8849	29.1366	sp|B6TTW1|CYNS_MAIZE^B6TTW1^Q:111-611,H:1-166^83.23%ID^E:6e-97^RecName: Full=Cyanate hydratase;^Eukaryota; Viridiplantae; Streptophyta; Embryophyta; Tracheophyta; Spermatophyta; Magnoliophyta; Liliopsida; Poales; Poaceae; PACMAD clade; Panicoideae; Andropogoneae; Zea	sp|B6TTW1|CYNS_MAIZE^B6TTW1^Q:1-167,H:1-166^83.23%ID^E:4e-99^RecName: Full=Cyanate hydratase;^Eukaryota; Viridiplantae; Streptophyta; Embryophyta; Tracheophyta; Spermatophyta; Magnoliophyta; Liliopsida; Poales; Poaceae; PACMAD clade; Panicoideae; Andropogoneae; Zea	PF02560.9^Cyanate_lyase^Cyanate lyase C-terminal domain^81-152^E:6.1e-32	.	GO:0008824^molecular_function^cyanate hydratase activity`GO:0003677^molecular_function^DNA binding`GO:0009439^biological_process^cyanate metabolic process	K01725	map00910|Nitrogen metabolism	.
c45943_g1_i1	29.8895	72.0252	24.7365	sp|P42813|RNS1_ARATH^P42813^Q:642-304,H:119-230^56.64%ID^E:5e-42^RecName: Full=Ribonuclease 1;^Eukaryota; Viridiplantae; Streptophyta; Embryophyta; Tracheophyta; Spermatophyta; Magnoliophyta; eudicotyledons; core eudicotyledons; rosids; malvids; Brassicales; Brassicaceae; Camelineae; Arabidopsis	sp|P42813|RNS1_ARATH^P42813^Q:1-113,H:119-230^56.64%ID^E:1e-43^RecName: Full=Ribonuclease 1;^Eukaryota; Viridiplantae; Streptophyta; Embryophyta; Tracheophyta; Spermatophyta; Magnoliophyta; eudicotyledons; core eudicotyledons; rosids; malvids; Brassicales; Brassicaceae; Camelineae; Arabidopsis	PF00445.13^Ribonuclease_T2^Ribonuclease T2 family^1-96^E:1.2e-24	.	GO:0005618^cellular_component^cell wall`GO:0005576^cellular_component^extracellular region`GO:0005886^cellular_component^plasma membrane`GO:0004540^molecular_function^ribonuclease activity`GO:0033897^molecular_function^ribonuclease T2 activity`GO:0003723^molecular_function^RNA binding`GO:0009718^biological_process^anthocyanin-containing compound biosynthetic process`GO:0016036^biological_process^…	.	.	.
c45943_g1_i2	26.038	65.4319	22.1852	sp|P42813|RNS1_ARATH^P42813^Q:614-276,H:119-230^56.64%ID^E:5e-42^RecName: Full=Ribonuclease 1;^Eukaryota; Viridiplantae; Streptophyta; Embryophyta; Tracheophyta; Spermatophyta; Magnoliophyta; eudicotyledons; core eudicotyledons; rosids; malvids; Brassicales; Brassicaceae; Camelineae; Arabidopsis	sp|P42813|RNS1_ARATH^P42813^Q:1-113,H:119-230^56.64%ID^E:2e-43^RecName: Full=Ribonuclease 1;^Eukaryota; Viridiplantae; Streptophyta; Embryophyta; Tracheophyta; Spermatophyta; Magnoliophyta; eudicotyledons; core eudicotyledons; rosids; malvids; Brassicales; Brassicaceae; Camelineae; Arabidopsis	PF00445.13^Ribonuclease_T2^Ribonuclease T2 family^1-96^E:9.4e-25	.	GO:0005618^cellular_component^cell wall`GO:0005576^cellular_component^extracellular region`GO:0005886^cellular_component^plasma membrane`GO:0004540^molecular_function^ribonuclease activity`GO:0033897^molecular_function^ribonuclease T2 activity`GO:0003723^molecular_function^RNA binding`GO:0009718^biological_process^anthocyanin-containing compound biosynthetic process`GO:0016036^biological_process^…	.	.	.
c45966_g1_i1	3.36719	11.1835	2.4034	.	.	.	.	.	.	.	.
c45966_g1_i2	2.2371	5.46657	2.36642	.	.	.	.	.	.	.	.
c45968_g1_i1	1.13008	2.42031	1.14624	sp|O80482|BH149_ARATH^O80482^Q:570-659,H:157-186^73.33%ID^E:4e-07^RecName: Full=Transcription factor bHLH149;^Eukaryota; Viridiplantae; Streptophyta; Embryophyta; Tracheophyta; Spermatophyta; Magnoliophyta; eudicotyledons; core eudicotyledons; rosids; malvids; Brassicales; Brassicaceae; Camelineae; Arabidopsis	sp|O80482|BH149_ARATH^O80482^Q:73-219,H:38-186^45.75%ID^E:1e-30^RecName: Full=Transcription factor bHLH149;^Eukaryota; Viridiplantae; Streptophyta; Embryophyta; Tracheophyta; Spermatophyta; Magnoliophyta; eudicotyledons; core eudicotyledons; rosids; malvids; Brassicales; Brassicaceae; Camelineae; Arabidopsis	.	.	GO:0005634^cellular_component^nucleus`GO:0003677^molecular_function^DNA binding`GO:0003700^molecular_function^sequence-specific DNA binding transcription factor activity`GO:0006351^biological_process^transcription, DNA-dependent	.	.	.
c45981_g1_i1	2.09873	5.88386	3.17988	sp|P14928|LEA1_HORVU^P14928^Q:465-343,H:146-186^100%ID^E:1e-17^RecName: Full=ABA-inducible protein PHV A1;^Eukaryota; Viridiplantae; Streptophyta; Embryophyta; Tracheophyta; Spermatophyta; Magnoliophyta; Liliopsida; Poales; Poaceae; BEP clade; Pooideae; Triticeae; Hordeum`sp|P14928|LEA1_HORVU^P14928^Q:648-544,H:1-35^88.57%ID^E:7e-12^RecName: Full=ABA-inducible protein PHV A1;^Eukaryota; Viridipla…	sp|P14928|LEA1_HORVU^P14928^Q:1-129,H:1-213^48.36%ID^E:3e-38^RecName: Full=ABA-inducible protein PHV A1;^Eukaryota; Viridiplantae; Streptophyta; Embryophyta; Tracheophyta; Spermatophyta; Magnoliophyta; Liliopsida; Poales; Poaceae; BEP clade; Pooideae; Triticeae; Hordeum	PF02987.11^LEA_4^Late embryogenesis abundant protein^21-48^E:0.0011`PF02987.11^LEA_4^Late embryogenesis abundant protein^38-79^E:8.4e-06	.	.	.	.	.
c45981_g1_i11	0.0461258	2.71242	0.258827	sp|P14928|LEA1_HORVU^P14928^Q:553-281,H:87-188^71.57%ID^E:9e-37^RecName: Full=ABA-inducible protein PHV A1;^Eukaryota; Viridiplantae; Streptophyta; Embryophyta; Tracheophyta; Spermatophyta; Magnoliophyta; Liliopsida; Poales; Poaceae; BEP clade; Pooideae; Triticeae; Hordeum	sp|P14928|LEA1_HORVU^P14928^Q:5-123,H:77-205^68.46%ID^E:1e-43^RecName: Full=ABA-inducible protein PHV A1;^Eukaryota; Viridiplantae; Streptophyta; Embryophyta; Tracheophyta; Spermatophyta; Magnoliophyta; Liliopsida; Poales; Poaceae; BEP clade; Pooideae; Triticeae; Hordeum	PF02987.11^LEA_4^Late embryogenesis abundant protein^6-37^E:0.005`PF02987.11^LEA_4^Late embryogenesis abundant protein^40-80^E:0.095	.	.	.	.	.
c45981_g1_i2	0.438195	3.38009	0.0739507	sp|P14928|LEA1_HORVU^P14928^Q:466-266,H:139-205^82.09%ID^E:1e-27^RecName: Full=ABA-inducible protein PHV A1;^Eukaryota; Viridiplantae; Streptophyta; Embryophyta; Tracheophyta; Spermatophyta; Magnoliophyta; Liliopsida; Poales; Poaceae; BEP clade; Pooideae; Triticeae; Hordeum	.	.	.	.	.	.	.
c45981_g1_i4	1.2454	2.50377	1.25716	sp|P14928|LEA1_HORVU^P14928^Q:585-343,H:95-186^82.61%ID^E:6e-19^RecName: Full=ABA-inducible protein PHV A1;^Eukaryota; Viridiplantae; Streptophyta; Embryophyta; Tracheophyta; Spermatophyta; Magnoliophyta; Liliopsida; Poales; Poaceae; BEP clade; Pooideae; Triticeae; Hordeum	sp|P14928|LEA1_HORVU^P14928^Q:1-108,H:95-213^83.19%ID^E:8e-48^RecName: Full=ABA-inducible protein PHV A1;^Eukaryota; Viridiplantae; Streptophyta; Embryophyta; Tracheophyta; Spermatophyta; Magnoliophyta; Liliopsida; Poales; Poaceae; BEP clade; Pooideae; Triticeae; Hordeum	PF02987.11^LEA_4^Late embryogenesis abundant protein^18-58^E:2.7e-05	.	.	.	.	.
c45981_g1_i5	1.03783	9.59779	0.48068	sp|P14928|LEA1_HORVU^P14928^Q:796-326,H:1-190^68.42%ID^E:5e-34^RecName: Full=ABA-inducible protein PHV A1;^Eukaryota; Viridiplantae; Streptophyta; Embryophyta; Tracheophyta; Spermatophyta; Magnoliophyta; Liliopsida; Poales; Poaceae; BEP clade; Pooideae; Triticeae; Hordeum	sp|P14928|LEA1_HORVU^P14928^Q:1-179,H:1-213^71.03%ID^E:1e-72^RecName: Full=ABA-inducible protein PHV A1;^Eukaryota; Viridiplantae; Streptophyta; Embryophyta; Tracheophyta; Spermatophyta; Magnoliophyta; Liliopsida; Poales; Poaceae; BEP clade; Pooideae; Triticeae; Hordeum	PF02987.11^LEA_4^Late embryogenesis abundant protein^19-58^E:3.1e-07`PF02987.11^LEA_4^Late embryogenesis abundant protein^48-75^E:0.15`PF02987.11^LEA_4^Late embryogenesis abundant protein^58-99^E:0.039`PF02987.11^LEA_4^Late embryogenesis abundant protein^78-107^E:0.0061`PF02987.11^LEA_4^Late embryogenesis abundant protein^89-130^E:0.027	.	.	.	.	.
c45981_g1_i6	0.0691888	4.00604	0.369754	sp|P14928|LEA1_HORVU^P14928^Q:592-281,H:74-188^70.43%ID^E:1e-39^RecName: Full=ABA-inducible protein PHV A1;^Eukaryota; Viridiplantae; Streptophyta; Embryophyta; Tracheophyta; Spermatophyta; Magnoliophyta; Liliopsida; Poales; Poaceae; BEP clade; Pooideae; Triticeae; Hordeum	sp|P14928|LEA1_HORVU^P14928^Q:2-148,H:31-205^57.95%ID^E:2e-44^RecName: Full=ABA-inducible protein PHV A1;^Eukaryota; Viridiplantae; Streptophyta; Embryophyta; Tracheophyta; Spermatophyta; Magnoliophyta; Liliopsida; Poales; Poaceae; BEP clade; Pooideae; Triticeae; Hordeum	PF02987.11^LEA_4^Late embryogenesis abundant protein^22-62^E:0.002`PF02987.11^LEA_4^Late embryogenesis abundant protein^65-104^E:0.2	.	.	.	.	.
c45981_g1_i7	1.01477	3.50528	0.887409	sp|Q03968|LEA3_WHEAT^Q03968^Q:640-326,H:97-201^84.76%ID^E:7e-24^RecName: Full=Late embryogenesis abundant protein, group 3;^Eukaryota; Viridiplantae; Streptophyta; Embryophyta; Tracheophyta; Spermatophyta; Magnoliophyta; Liliopsida; Poales; Poaceae; BEP clade; Pooideae; Triticeae; Triticum	sp|Q03968|LEA3_WHEAT^Q03968^Q:1-133,H:69-201^86.47%ID^E:3e-62^RecName: Full=Late embryogenesis abundant protein, group 3;^Eukaryota; Viridiplantae; Streptophyta; Embryophyta; Tracheophyta; Spermatophyta; Magnoliophyta; Liliopsida; Poales; Poaceae; BEP clade; Pooideae; Triticeae; Triticum	PF02987.11^LEA_4^Late embryogenesis abundant protein^2-23^E:0.056`PF02987.11^LEA_4^Late embryogenesis abundant protein^22-52^E:0.00059`PF02987.11^LEA_4^Late embryogenesis abundant protein^54-92^E:0.012	.	GO:0006950^biological_process^response to stress	.	.	.
c45981_g1_i8	0.0461258	2.50377	0.147901	sp|P14928|LEA1_HORVU^P14928^Q:562-281,H:95-188^80.85%ID^E:2e-25^RecName: Full=ABA-inducible protein PHV A1;^Eukaryota; Viridiplantae; Streptophyta; Embryophyta; Tracheophyta; Spermatophyta; Magnoliophyta; Liliopsida; Poales; Poaceae; BEP clade; Pooideae; Triticeae; Hordeum	sp|P14928|LEA1_HORVU^P14928^Q:1-112,H:95-205^75%ID^E:1e-37^RecName: Full=ABA-inducible protein PHV A1;^Eukaryota; Viridiplantae; Streptophyta; Embryophyta; Tracheophyta; Spermatophyta; Magnoliophyta; Liliopsida; Poales; Poaceae; BEP clade; Pooideae; Triticeae; Hordeum	PF02987.11^LEA_4^Late embryogenesis abundant protein^12-37^E:0.4`PF02987.11^LEA_4^Late embryogenesis abundant protein^28-69^E:0.077	.	.	.	.	.
c45984_g1_i1	2.07566	10.8914	2.5513	.	.	.	.	.	.	.	.
c45984_g1_i2	28.1598	63.9714	17.933	sp|Q8NBZ7|UXS1_HUMAN^Q8NBZ7^Q:1259-372,H:100-395^63.18%ID^E:1e-133^RecName: Full=UDP-glucuronic acid decarboxylase 1;^Eukaryota; Metazoa; Chordata; Craniata; Vertebrata; Euteleostomi; Mammalia; Eutheria; Euarchontoglires; Primates; Haplorrhini; Catarrhini; Hominidae; Homo	sp|Q91XL3|UXS1_MOUSE^Q91XL3^Q:1-296,H:100-395^63.18%ID^E:3e-135^RecName: Full=UDP-glucuronic acid decarboxylase 1;^Eukaryota; Metazoa; Chordata; Craniata; Vertebrata; Euteleostomi; Mammalia; Eutheria; Euarchontoglires; Glires; Rodentia; Sciurognathi; Muroidea; Muridae; Murinae; Mus; Mus	PF01370.16^Epimerase^NAD dependent epimerase/dehydratase family^1-225^E:5.6e-38`PF01073.14^3Beta_HSD^3-beta hydroxysteroid dehydrogenase/isomerase family^1-207^E:2.3e-07`PF07993.7^NAD_binding_4^Male sterility protein^31-164^E:3.4e-08`PF04321.12^RmlD_sub_bind^RmlD substrate binding domain^38-292^E:2.8e-09	COG0451^Nucleoside-diphosphate-sugar epimerases	GO:0032580^cellular_component^Golgi cisterna membrane`GO:0016021^cellular_component^integral to membrane`GO:0005739^cellular_component^mitochondrion`GO:0050662^molecular_function^coenzyme binding`GO:0000166^molecular_function^nucleotide binding`GO:0048040^molecular_function^UDP-glucuronate decarboxylase activity`GO:0033320^biological_process^UDP-D-xylose biosynthetic process	K08678	map00500|Starch and sucrose metabolism;map00520|Amino sugar and nucleotide sugar metabolism;map01100|Metabolic pathways	.
c45984_g1_i3	23.3397	57.5868	16.8608	sp|Q8NBZ7|UXS1_HUMAN^Q8NBZ7^Q:1308-421,H:100-395^63.18%ID^E:2e-133^RecName: Full=UDP-glucuronic acid decarboxylase 1;^Eukaryota; Metazoa; Chordata; Craniata; Vertebrata; Euteleostomi; Mammalia; Eutheria; Euarchontoglires; Primates; Haplorrhini; Catarrhini; Hominidae; Homo	.	.	.	.	K08678	map00500|Starch and sucrose metabolism;map00520|Amino sugar and nucleotide sugar metabolism;map01100|Metabolic pathways	.
c45986_g1_i2	10.3322	28.6682	14.0876	.	.	.	.	.	.	.	.
c46002_g1_i1	175.786	409.701	150.194	sp|P00068|CYC_WHEAT^P00068^Q:132-449,H:7-112^100%ID^E:4e-71^RecName: Full=Cytochrome c;^Eukaryota; Viridiplantae; Streptophyta; Embryophyta; Tracheophyta; Spermatophyta; Magnoliophyta; Liliopsida; Poales; Poaceae; BEP clade; Pooideae; Triticeae; Triticum	sp|P00068|CYC_WHEAT^P00068^Q:38-149,H:1-112^100%ID^E:2e-78^RecName: Full=Cytochrome c;^Eukaryota; Viridiplantae; Streptophyta; Embryophyta; Tracheophyta; Spermatophyta; Magnoliophyta; Liliopsida; Poales; Poaceae; BEP clade; Pooideae; Triticeae; Triticum	PF13442.1^Cytochrome_CBB3^Cytochrome C oxidase, cbb3-type, subunit III^47-143^E:8.9e-07`PF00034.16^Cytochrom_C^Cytochrome c^49-145^E:5.8e-12	.	GO:0005758^cellular_component^mitochondrial intermembrane space`GO:0070469^cellular_component^respiratory chain`GO:0009055^molecular_function^electron carrier activity`GO:0020037^molecular_function^heme binding`GO:0005506^molecular_function^iron ion binding`GO:0022900^biological_process^electron transport chain	.	.	.
c46009_g1_i2	8.30265	18.0272	4.17822	sp|Q7T326|CISD2_DANRE^Q7T326^Q:338-523,H:71-132^59.68%ID^E:1e-18^RecName: Full=CDGSH iron-sulfur domain-containing protein 2;^Eukaryota; Metazoa; Chordata; Craniata; Vertebrata; Euteleostomi; Actinopterygii; Neopterygii; Teleostei; Ostariophysi; Cypriniformes; Cyprinidae; Danio	sp|Q7T326|CISD2_DANRE^Q7T326^Q:113-174,H:71-132^59.68%ID^E:7e-20^RecName: Full=CDGSH iron-sulfur domain-containing protein 2;^Eukaryota; Metazoa; Chordata; Craniata; Vertebrata; Euteleostomi; Actinopterygii; Neopterygii; Teleostei; Ostariophysi; Cypriniformes; Cyprinidae; Danio	PF09360.5^zf-CDGSH^Iron-binding zinc finger CDGSH type^140-156^E:1.2e-08	.	GO:0005789^cellular_component^endoplasmic reticulum membrane`GO:0016021^cellular_component^integral to membrane`GO:0005741^cellular_component^mitochondrial outer membrane`GO:0051537^molecular_function^2 iron, 2 sulfur cluster binding`GO:0046872^molecular_function^metal ion binding`GO:0042803^molecular_function^protein homodimerization activity`GO:0000422^biological_process^mitochondrion degradati…	.	.	.
c46009_g1_i3	8.46409	17.4429	5.5463	sp|Q7T326|CISD2_DANRE^Q7T326^Q:335-526,H:69-132^59.38%ID^E:5e-19^RecName: Full=CDGSH iron-sulfur domain-containing protein 2;^Eukaryota; Metazoa; Chordata; Craniata; Vertebrata; Euteleostomi; Actinopterygii; Neopterygii; Teleostei; Ostariophysi; Cypriniformes; Cyprinidae; Danio	sp|Q7T326|CISD2_DANRE^Q7T326^Q:111-175,H:68-132^58.46%ID^E:5e-20^RecName: Full=CDGSH iron-sulfur domain-containing protein 2;^Eukaryota; Metazoa; Chordata; Craniata; Vertebrata; Euteleostomi; Actinopterygii; Neopterygii; Teleostei; Ostariophysi; Cypriniformes; Cyprinidae; Danio	PF09360.5^zf-CDGSH^Iron-binding zinc finger CDGSH type^141-157^E:1.2e-08	.	GO:0005789^cellular_component^endoplasmic reticulum membrane`GO:0016021^cellular_component^integral to membrane`GO:0005741^cellular_component^mitochondrial outer membrane`GO:0051537^molecular_function^2 iron, 2 sulfur cluster binding`GO:0046872^molecular_function^metal ion binding`GO:0042803^molecular_function^protein homodimerization activity`GO:0000422^biological_process^mitochondrion degradati…	.	.	.
c46013_g1_i1	1.08396	2.16994	0.00021319	.	.	.	.	.	.	.	.
c46071_g1_i1	1.06089	2.12821	0.628581	sp|A2YBX5|G11A_ORYSI^A2YBX5^Q:2-619,H:321-533^68.37%ID^E:4e-91^RecName: Full=Protein kinase G11A;^Eukaryota; Viridiplantae; Streptophyta; Embryophyta; Tracheophyta; Spermatophyta; Magnoliophyta; Liliopsida; Poales; Poaceae; BEP clade; Ehrhartoideae; Oryzeae; Oryza	sp|A2YBX5|G11A_ORYSI^A2YBX5^Q:1-206,H:321-533^68.37%ID^E:8e-93^RecName: Full=Protein kinase G11A;^Eukaryota; Viridiplantae; Streptophyta; Embryophyta; Tracheophyta; Spermatophyta; Magnoliophyta; Liliopsida; Poales; Poaceae; BEP clade; Ehrhartoideae; Oryzeae; Oryza	PF00069.20^Pkinase^Protein kinase domain^100-206^E:4.1e-21`PF07714.12^Pkinase_Tyr^Protein tyrosine kinase^110-192^E:2.6e-06	COG0515^Serine/threonine protein kinase	GO:0005737^cellular_component^cytoplasm`GO:0005730^cellular_component^nucleolus`GO:0005524^molecular_function^ATP binding`GO:0004674^molecular_function^protein serine/threonine kinase activity	.	.	.
c46083_g2_i1	0.761076	14.3967	1.81179	.	.	PF04450.7^BSP^Peptidase of plants and bacteria^2-112^E:3.2e-55`PF13485.1^Peptidase_MA_2^Peptidase MA superfamily^6-66^E:6.1e-05	.	.	.	.	.
c46083_g2_i2	0.0230629	2.08648	0.369754	.	.	.	.	.	.	.	.
c46083_g2_i3	0.807202	3.79739	0.739507	.	.	.	.	.	.	.	.
c46107_g1_i2	3.25187	7.42786	5.32445	sp|Q9M2Z5|FBL53_ARATH^Q9M2Z5^Q:1141-401,H:13-267^26.05%ID^E:2e-10^RecName: Full=F-box/LRR-repeat protein At3g48880;^Eukaryota; Viridiplantae; Streptophyta; Embryophyta; Tracheophyta; Spermatophyta; Magnoliophyta; eudicotyledons; core eudicotyledons; rosids; malvids; Brassicales; Brassicaceae; Camelineae; Arabidopsis	sp|Q9M2Z5|FBL53_ARATH^Q9M2Z5^Q:22-268,H:13-267^26.05%ID^E:3e-20^RecName: Full=F-box/LRR-repeat protein At3g48880;^Eukaryota; Viridiplantae; Streptophyta; Embryophyta; Tracheophyta; Spermatophyta; Magnoliophyta; eudicotyledons; core eudicotyledons; rosids; malvids; Brassicales; Brassicaceae; Camelineae; Arabidopsis	PF12937.2^F-box-like^F-box-like^28-69^E:3.5e-09`PF00646.28^F-box^F-box domain^28-64^E:9e-05	.	.	.	.	.
c46118_g1_i1	117.967	322.402	147.273	sp|B6TUB4|CSPLB_MAIZE^B6TUB4^Q:1089-583,H:6-176^76.02%ID^E:1e-31^RecName: Full=CASP-like protein 11;^Eukaryota; Viridiplantae; Streptophyta; Embryophyta; Tracheophyta; Spermatophyta; Magnoliophyta; Liliopsida; Poales; Poaceae; PACMAD clade; Panicoideae; Andropogoneae; Zea	sp|C5Z782|CSPLM_SORBI^C5Z782^Q:11-180,H:5-178^74.14%ID^E:4e-61^RecName: Full=CASP-like protein Sb10g026120;^Eukaryota; Viridiplantae; Streptophyta; Embryophyta; Tracheophyta; Spermatophyta; Magnoliophyta; Liliopsida; Poales; Poaceae; PACMAD clade; Panicoideae; Andropogoneae; Sorghum	PF04535.7^DUF588^Domain of unknown function (DUF588)^17-162^E:2.6e-33	.	GO:0016021^cellular_component^integral to membrane`GO:0005886^cellular_component^plasma membrane	.	.	.
c46127_g1_i2	5.39672	10.8079	5.13957	sp|Q9FZ89|Y1815_ARATH^Q9FZ89^Q:447-220,H:49-123^67.11%ID^E:8e-25^RecName: Full=UPF0426 protein At1g28150, chloroplastic;^Eukaryota; Viridiplantae; Streptophyta; Embryophyta; Tracheophyta; Spermatophyta; Magnoliophyta; eudicotyledons; core eudicotyledons; rosids; malvids; Brassicales; Brassicaceae; Camelineae; Arabidopsis	sp|Q9FZ89|Y1815_ARATH^Q9FZ89^Q:87-163,H:48-123^66.23%ID^E:3e-26^RecName: Full=UPF0426 protein At1g28150, chloroplastic;^Eukaryota; Viridiplantae; Streptophyta; Embryophyta; Tracheophyta; Spermatophyta; Magnoliophyta; eudicotyledons; core eudicotyledons; rosids; malvids; Brassicales; Brassicaceae; Camelineae; Arabidopsis	.	.	GO:0010287^cellular_component^plastoglobule	.	.	.
c46129_g1_i1	4.68177	9.68125	2.8471	.	.	.	.	.	.	.	.
c46138_g1_i2	0.138378	9.76471	0.147901	sp|Q8H8U5|IN21B_ORYSJ^Q8H8U5^Q:2-424,H:98-238^68.79%ID^E:2e-62^RecName: Full=Protein IN2-1 homolog B;^Eukaryota; Viridiplantae; Streptophyta; Embryophyta; Tracheophyta; Spermatophyta; Magnoliophyta; Liliopsida; Poales; Poaceae; BEP clade; Ehrhartoideae; Oryzeae; Oryza	sp|Q8H8U5|IN21B_ORYSJ^Q8H8U5^Q:1-146,H:98-243^69.18%ID^E:5e-67^RecName: Full=Protein IN2-1 homolog B;^Eukaryota; Viridiplantae; Streptophyta; Embryophyta; Tracheophyta; Spermatophyta; Magnoliophyta; Liliopsida; Poales; Poaceae; BEP clade; Ehrhartoideae; Oryzeae; Oryza	PF13410.1^GST_C_2^Glutathione S-transferase, C-terminal domain^52-118^E:8.3e-08	COG0625^Glutathione S-transferase	GO:0009570^cellular_component^chloroplast stroma`GO:0010731^biological_process^protein glutathionylation`GO:0046686^biological_process^response to cadmium ion	K00799	map00480|Glutathione metabolism;map05204|Chemical carcinogenesis;map00980|Metabolism of xenobiotics by cytochrome P450;map00982|Drug metabolism - cytochrome P450	.
c46138_g1_i3	0.0461258	6.96883	0.221852	sp|Q8H8U5|IN21B_ORYSJ^Q8H8U5^Q:126-392,H:150-238^68.54%ID^E:2e-35^RecName: Full=Protein IN2-1 homolog B;^Eukaryota; Viridiplantae; Streptophyta; Embryophyta; Tracheophyta; Spermatophyta; Magnoliophyta; Liliopsida; Poales; Poaceae; BEP clade; Ehrhartoideae; Oryzeae; Oryza	.	.	COG0625^Glutathione S-transferase	GO:0009570^cellular_component^chloroplast stroma`GO:0010731^biological_process^protein glutathionylation`GO:0046686^biological_process^response to cadmium ion	K00799	map00480|Glutathione metabolism;map05204|Chemical carcinogenesis;map00980|Metabolism of xenobiotics by cytochrome P450;map00982|Drug metabolism - cytochrome P450	.
c46138_g1_i4	0.230629	17.0674	1.22019	sp|Q8H8U5|IN21B_ORYSJ^Q8H8U5^Q:78-749,H:14-238^68.89%ID^E:2e-111^RecName: Full=Protein IN2-1 homolog B;^Eukaryota; Viridiplantae; Streptophyta; Embryophyta; Tracheophyta; Spermatophyta; Magnoliophyta; Liliopsida; Poales; Poaceae; BEP clade; Ehrhartoideae; Oryzeae; Oryza	sp|Q8H8U5|IN21B_ORYSJ^Q8H8U5^Q:12-240,H:14-243^69.13%ID^E:3e-116^RecName: Full=Protein IN2-1 homolog B;^Eukaryota; Viridiplantae; Streptophyta; Embryophyta; Tracheophyta; Spermatophyta; Magnoliophyta; Liliopsida; Poales; Poaceae; BEP clade; Ehrhartoideae; Oryzeae; Oryza	PF13417.1^GST_N_3^Glutathione S-transferase, N-terminal domain^34-109^E:3.2e-18`PF13409.1^GST_N_2^Glutathione S-transferase, N-terminal domain^40-104^E:4.6e-13`PF13410.1^GST_C_2^Glutathione S-transferase, C-terminal domain^146-212^E:2.3e-08	COG0625^Glutathione S-transferase	GO:0009570^cellular_component^chloroplast stroma`GO:0010731^biological_process^protein glutathionylation`GO:0046686^biological_process^response to cadmium ion	K00799	map00480|Glutathione metabolism;map05204|Chemical carcinogenesis;map00980|Metabolism of xenobiotics by cytochrome P450;map00982|Drug metabolism - cytochrome P450	.
c46139_g1_i1	37.2697	90.1358	37.8628	sp|Q949M3|FABG3_BRANA^Q949M3^Q:1069-329,H:69-315^83%ID^E:9e-124^RecName: Full=3-oxoacyl-[acyl-carrier-protein] reductase 3, chloroplastic;^Eukaryota; Viridiplantae; Streptophyta; Embryophyta; Tracheophyta; Spermatophyta; Magnoliophyta; eudicotyledons; core eudicotyledons; rosids; malvids; Brassicales; Brassicaceae; Brassiceae; Brassica	sp|Q949M3|FABG3_BRANA^Q949M3^Q:56-322,H:49-315^79.03%ID^E:7e-154^RecName: Full=3-oxoacyl-[acyl-carrier-protein] reductase 3, chloroplastic;^Eukaryota; Viridiplantae; Streptophyta; Embryophyta; Tracheophyta; Spermatophyta; Magnoliophyta; eudicotyledons; core eudicotyledons; rosids; malvids; Brassicales; Brassicaceae; Brassiceae; Brassica	PF00106.20^adh_short^short chain dehydrogenase^81-247^E:1.3e-42`PF08659.5^KR^KR domain^81-258^E:1.9e-21`PF13561.1^adh_short_C2^Enoyl-(Acyl carrier protein) reductase^88-320^E:1.7e-29	.	GO:0009507^cellular_component^chloroplast`GO:0004316^molecular_function^3-oxoacyl-[acyl-carrier-protein] reductase (NADPH) activity`GO:0051287^molecular_function^NAD binding`GO:0006633^biological_process^fatty acid biosynthetic process	.	.	.
c46141_g1_i1	5.48897	14.5636	8.91106	sp|Q42342|CYB5A_ARATH^Q42342^Q:630-241,H:1-87^45.38%ID^E:2e-31^RecName: Full=Cytochrome b5 isoform A;^Eukaryota; Viridiplantae; Streptophyta; Embryophyta; Tracheophyta; Spermatophyta; Magnoliophyta; eudicotyledons; core eudicotyledons; rosids; malvids; Brassicales; Brassicaceae; Camelineae; Arabidopsis	sp|P40934|CYB5_BRAOB^P40934^Q:1-102,H:37-132^42.16%ID^E:6e-26^RecName: Full=Cytochrome b5;^Eukaryota; Viridiplantae; Streptophyta; Embryophyta; Tracheophyta; Spermatophyta; Magnoliophyta; eudicotyledons; core eudicotyledons; rosids; malvids; Brassicales; Brassicaceae; Brassiceae; Brassica	PF00173.23^Cyt-b5^Cytochrome b5-like Heme/Steroid binding domain^1-45^E:1.2e-11	.	GO:0005789^cellular_component^endoplasmic reticulum membrane`GO:0016021^cellular_component^integral to membrane`GO:0020037^molecular_function^heme binding`GO:0046872^molecular_function^metal ion binding`GO:0022900^biological_process^electron transport chain	.	.	.
c46156_g1_i1	1.06089	2.33685	0.813458	sp|Q8GU88|PDR7_ORYSJ^Q8GU88^Q:358-71,H:1349-1444^58.33%ID^E:1e-28^RecName: Full=Putative pleiotropic drug resistance protein 7;^Eukaryota; Viridiplantae; Streptophyta; Embryophyta; Tracheophyta; Spermatophyta; Magnoliophyta; Liliopsida; Poales; Poaceae; BEP clade; Ehrhartoideae; Oryzeae; Oryza	.	.	COG1131^ABC-type multidrug transport system, ATPase component	GO:0016021^cellular_component^integral to membrane`GO:0005524^molecular_function^ATP binding`GO:0016887^molecular_function^ATPase activity`GO:0006200^biological_process^ATP catabolic process`GO:0006810^biological_process^transport	.	.	.
c46166_g2_i1	8.76391	37.3479	3.29081	sp|P80030|FABI_BRANA^P80030^Q:2-712,H:144-380^86.08%ID^E:7e-144^RecName: Full=Enoyl-[acyl-carrier-protein] reductase [NADH], chloroplastic;^Eukaryota; Viridiplantae; Streptophyta; Embryophyta; Tracheophyta; Spermatophyta; Magnoliophyta; eudicotyledons; core eudicotyledons; rosids; malvids; Brassicales; Brassicaceae; Brassiceae; Brassica	sp|P80030|FABI_BRANA^P80030^Q:1-237,H:144-380^86.08%ID^E:6e-146^RecName: Full=Enoyl-[acyl-carrier-protein] reductase [NADH], chloroplastic;^Eukaryota; Viridiplantae; Streptophyta; Embryophyta; Tracheophyta; Spermatophyta; Magnoliophyta; eudicotyledons; core eudicotyledons; rosids; malvids; Brassicales; Brassicaceae; Brassiceae; Brassica	PF13561.1^adh_short_C2^Enoyl-(Acyl carrier protein) reductase^4-226^E:2.3e-89	.	GO:0009507^cellular_component^chloroplast`GO:0004318^molecular_function^enoyl-[acyl-carrier-protein] reductase (NADH) activity`GO:0000166^molecular_function^nucleotide binding`GO:0006633^biological_process^fatty acid biosynthetic process	.	.	.
c46188_g1_i1	149.309	336.716	155.149	sp|P42211|ASPRX_ORYSJ^P42211^Q:724-377,H:381-496^93.1%ID^E:4e-73^RecName: Full=Aspartic proteinase;^Eukaryota; Viridiplantae; Streptophyta; Embryophyta; Tracheophyta; Spermatophyta; Magnoliophyta; Liliopsida; Poales; Poaceae; BEP clade; Ehrhartoideae; Oryzeae; Oryza	sp|P42211|ASPRX_ORYSJ^P42211^Q:1-116,H:381-496^93.1%ID^E:3e-75^RecName: Full=Aspartic proteinase;^Eukaryota; Viridiplantae; Streptophyta; Embryophyta; Tracheophyta; Spermatophyta; Magnoliophyta; Liliopsida; Poales; Poaceae; BEP clade; Ehrhartoideae; Oryzeae; Oryza	PF05184.10^SapB_1^Saposin-like type B, region 1^1-25^E:2.2e-05`PF00026.18^Asp^Eukaryotic aspartyl protease^19-114^E:1e-25	.	GO:0005773^cellular_component^vacuole`GO:0004190^molecular_function^aspartic-type endopeptidase activity`GO:0006629^biological_process^lipid metabolic process`GO:0006508^biological_process^proteolysis	.	.	.
c46195_g1_i2	1.4299	3.50528	1.14624	.	.	.	.	.	.	.	.
c46199_g1_i2	0.784139	5.71695	1.62692	.	.	.	.	.	.	.	.
c46244_g1_i4	1.45296	3.83912	1.58994	.	.	.	.	.	.	.	.
c46271_g1_i1	1.77584	6.42635	1.18321	.	sp|Q01417|PM1_SOYBN^Q01417^Q:2-81,H:9-81^47.5%ID^E:2e-08^RecName: Full=18 kDa seed maturation protein;^Eukaryota; Viridiplantae; Streptophyta; Embryophyta; Tracheophyta; Spermatophyta; Magnoliophyta; eudicotyledons; core eudicotyledons; rosids; fabids; Fabales; Fabaceae; Papilionoideae; Phaseoleae; Glycine	PF03760.10^LEA_1^Late embryogenesis abundant (LEA) group 1^1-79^E:3.9e-05	.	GO:0009790^biological_process^embryo development	.	.	.
c46271_g1_i2	2.16791	9.09704	2.29247	.	.	.	.	.	.	.	.
c46271_g1_i3	1.01477	4.17295	0.665556	.	sp|Q01417|PM1_SOYBN^Q01417^Q:2-81,H:9-81^47.5%ID^E:2e-08^RecName: Full=18 kDa seed maturation protein;^Eukaryota; Viridiplantae; Streptophyta; Embryophyta; Tracheophyta; Spermatophyta; Magnoliophyta; eudicotyledons; core eudicotyledons; rosids; fabids; Fabales; Fabaceae; Papilionoideae; Phaseoleae; Glycine	PF03760.10^LEA_1^Late embryogenesis abundant (LEA) group 1^1-79^E:3.9e-05	.	GO:0009790^biological_process^embryo development	.	.	.
c46278_g2_i1	6.68825	78.4515	9.65057	.	.	PF04667.12^Endosulfine^cAMP-regulated phosphoprotein/endosulfine conserved region^49-125^E:4.5e-17	.	.	.	.	.
c46292_g2_i1	0.276755	2.75415	1.55296	.	.	.	.	.	.	.	.
c46323_g1_i1	2.0526	5.88386	0.406729	sp|Q93VA3|CYC6_ARATH^Q93VA3^Q:264-560,H:77-175^73.74%ID^E:2e-49^RecName: Full=Cytochrome c6, chloroplastic;^Eukaryota; Viridiplantae; Streptophyta; Embryophyta; Tracheophyta; Spermatophyta; Magnoliophyta; eudicotyledons; core eudicotyledons; rosids; malvids; Brassicales; Brassicaceae; Camelineae; Arabidopsis	sp|Q93VA3|CYC6_ARATH^Q93VA3^Q:58-186,H:49-175^62.79%ID^E:1e-53^RecName: Full=Cytochrome c6, chloroplastic;^Eukaryota; Viridiplantae; Streptophyta; Embryophyta; Tracheophyta; Spermatophyta; Magnoliophyta; eudicotyledons; core eudicotyledons; rosids; malvids; Brassicales; Brassicaceae; Camelineae; Arabidopsis	PF13442.1^Cytochrome_CBB3^Cytochrome C oxidase, cbb3-type, subunit III^87-150^E:7.2e-11`PF00034.16^Cytochrom_C^Cytochrome c^87-175^E:5.4e-06	COG2010^Cytochrome c, mono- and diheme variants	GO:0009543^cellular_component^chloroplast thylakoid lumen`GO:0009055^molecular_function^electron carrier activity`GO:0020037^molecular_function^heme binding`GO:0046872^molecular_function^metal ion binding`GO:0022900^biological_process^electron transport chain`GO:0015979^biological_process^photosynthesis	K08906	map00195|Photosynthesis	.
c46325_g1_i1	1.15315	2.33685	0.591606	.	.	PF10184.4^DUF2358^Uncharacterized conserved protein (DUF2358)^98-167^E:7.8e-07	.	.	.	.	.
c46326_g1_i1	0.438195	2.25339	1.07229	sp|Q9FZI8|LCAT1_ARATH^Q9FZI8^Q:1005-217,H:167-421^54.34%ID^E:1e-86^RecName: Full=Lecithin-cholesterol acyltransferase-like 1;^Eukaryota; Viridiplantae; Streptophyta; Embryophyta; Tracheophyta; Spermatophyta; Magnoliophyta; eudicotyledons; core eudicotyledons; rosids; malvids; Brassicales; Brassicaceae; Camelineae; Arabidopsis	sp|Q9FZI8|LCAT1_ARATH^Q9FZI8^Q:1-263,H:167-421^54.34%ID^E:1e-87^RecName: Full=Lecithin-cholesterol acyltransferase-like 1;^Eukaryota; Viridiplantae; Streptophyta; Embryophyta; Tracheophyta; Spermatophyta; Magnoliophyta; eudicotyledons; core eudicotyledons; rosids; malvids; Brassicales; Brassicaceae; Camelineae; Arabidopsis	PF12695.2^Abhydrolase_5^Alpha/beta hydrolase family^6-242^E:2.8e-06`PF02450.10^LCAT^Lecithin:cholesterol acyltransferase^16-247^E:1.1e-24`PF12697.2^Abhydrolase_6^Alpha/beta hydrolase family^16-246^E:7.2e-11	.	GO:0016021^cellular_component^integral to membrane`GO:0005774^cellular_component^vacuolar membrane`GO:0008374^molecular_function^O-acyltransferase activity`GO:0006629^biological_process^lipid metabolic process	.	.	.
c46365_g1_i2	0.55351	3.17144	0.369754	sp|Q6L8G0|ZIP5_ORYSJ^Q6L8G0^Q:1306-353,H:35-353^81.88%ID^E:7e-171^RecName: Full=Zinc transporter 5;^Eukaryota; Viridiplantae; Streptophyta; Embryophyta; Tracheophyta; Spermatophyta; Magnoliophyta; Liliopsida; Poales; Poaceae; BEP clade; Ehrhartoideae; Oryzeae; Oryza	sp|Q6L8G0|ZIP5_ORYSJ^Q6L8G0^Q:3-351,H:7-353^76.92%ID^E:0^RecName: Full=Zinc transporter 5;^Eukaryota; Viridiplantae; Streptophyta; Embryophyta; Tracheophyta; Spermatophyta; Magnoliophyta; Liliopsida; Poales; Poaceae; BEP clade; Ehrhartoideae; Oryzeae; Oryza	PF02535.17^Zip^ZIP Zinc transporter^45-348^E:1.9e-61	KOG1558^Fe2+/Zn2+ regulated transporter	GO:0016021^cellular_component^integral to membrane`GO:0005886^cellular_component^plasma membrane`GO:0005385^molecular_function^zinc ion transmembrane transporter activity`GO:0006829^biological_process^zinc ion transport	.	.	.
c46365_g1_i4	1.01477	2.79588	0.665556	sp|Q6L8G0|ZIP5_ORYSJ^Q6L8G0^Q:1306-353,H:35-353^81.88%ID^E:9e-171^RecName: Full=Zinc transporter 5;^Eukaryota; Viridiplantae; Streptophyta; Embryophyta; Tracheophyta; Spermatophyta; Magnoliophyta; Liliopsida; Poales; Poaceae; BEP clade; Ehrhartoideae; Oryzeae; Oryza	sp|Q6L8G0|ZIP5_ORYSJ^Q6L8G0^Q:3-351,H:7-353^76.92%ID^E:0^RecName: Full=Zinc transporter 5;^Eukaryota; Viridiplantae; Streptophyta; Embryophyta; Tracheophyta; Spermatophyta; Magnoliophyta; Liliopsida; Poales; Poaceae; BEP clade; Ehrhartoideae; Oryzeae; Oryza	PF02535.17^Zip^ZIP Zinc transporter^45-348^E:1.9e-61	KOG1558^Fe2+/Zn2+ regulated transporter	GO:0016021^cellular_component^integral to membrane`GO:0005886^cellular_component^plasma membrane`GO:0005385^molecular_function^zinc ion transmembrane transporter activity`GO:0006829^biological_process^zinc ion transport	.	.	.
c46388_g1_i1	3.04431	6.71845	1.95969	sp|Q54PY7|M2OM_DICDI^Q54PY7^Q:2-541,H:44-194^41.67%ID^E:3e-25^RecName: Full=Probable mitochondrial 2-oxoglutarate/malate carrier protein;^Eukaryota; Amoebozoa; Mycetozoa; Dictyosteliida; Dictyostelium	sp|Q54PY7|M2OM_DICDI^Q54PY7^Q:1-180,H:44-194^41.67%ID^E:8e-35^RecName: Full=Probable mitochondrial 2-oxoglutarate/malate carrier protein;^Eukaryota; Amoebozoa; Mycetozoa; Dictyosteliida; Dictyostelium	PF00153.22^Mito_carr^Mitochondrial carrier protein^1-98^E:6.4e-11`PF00153.22^Mito_carr^Mitochondrial carrier protein^106-178^E:6.6e-15	.	GO:0016021^cellular_component^integral to membrane`GO:0005743^cellular_component^mitochondrial inner membrane`GO:0005739^cellular_component^mitochondrion`GO:0005310^molecular_function^dicarboxylic acid transmembrane transporter activity	.	.	.
c46412_g1_i2	2.74449	6.88537	4.14124	.	.	.	.	.	.	.	.
c46417_g1_i1	9.57111	19.4042	16.7129	sp|O64640|CXE8_ARATH^O64640^Q:126-1049,H:4-315^43.57%ID^E:8e-86^RecName: Full=Probable carboxylesterase 8;^Eukaryota; Viridiplantae; Streptophyta; Embryophyta; Tracheophyta; Spermatophyta; Magnoliophyta; eudicotyledons; core eudicotyledons; rosids; malvids; Brassicales; Brassicaceae; Camelineae; Arabidopsis	sp|O64640|CXE8_ARATH^O64640^Q:42-349,H:4-315^43.57%ID^E:9e-91^RecName: Full=Probable carboxylesterase 8;^Eukaryota; Viridiplantae; Streptophyta; Embryophyta; Tracheophyta; Spermatophyta; Magnoliophyta; eudicotyledons; core eudicotyledons; rosids; malvids; Brassicales; Brassicaceae; Camelineae; Arabidopsis	PF00135.23^COesterase^Carboxylesterase family^98-155^E:3.3e-06`PF07859.8^Abhydrolase_3^alpha/beta hydrolase fold^113-329^E:2.5e-49	COG0657^Esterase/lipase	GO:0004091^molecular_function^carboxylesterase activity`GO:0080030^molecular_function^methyl indole-3-acetate esterase activity`GO:0080032^molecular_function^methyl jasmonate esterase activity`GO:0080031^molecular_function^methyl salicylate esterase activity`GO:0050253^molecular_function^retinyl-palmitate esterase activity	.	.	.
c46428_g2_i1	0.853328	2.50377	0.443704	.	.	.	.	.	.	.	.
c46442_g1_i1	4.88934	43.4822	7.43205	sp|Q7XUP7|MSR21_ORYSJ^Q7XUP7^Q:105-662,H:2-187^83.87%ID^E:2e-112^RecName: Full=Peptide methionine sulfoxide reductase A2-1;^Eukaryota; Viridiplantae; Streptophyta; Embryophyta; Tracheophyta; Spermatophyta; Magnoliophyta; Liliopsida; Poales; Poaceae; BEP clade; Ehrhartoideae; Oryzeae; Oryza	sp|Q7XUP7|MSR21_ORYSJ^Q7XUP7^Q:2-181,H:8-187^86.11%ID^E:1e-114^RecName: Full=Peptide methionine sulfoxide reductase A2-1;^Eukaryota; Viridiplantae; Streptophyta; Embryophyta; Tracheophyta; Spermatophyta; Magnoliophyta; Liliopsida; Poales; Poaceae; BEP clade; Ehrhartoideae; Oryzeae; Oryza	PF01625.16^PMSR^Peptide methionine sulfoxide reductase^22-168^E:2.4e-59	COG0225^Peptide methionine sulfoxide reductase	GO:0009570^cellular_component^chloroplast stroma`GO:0005829^cellular_component^cytosol`GO:0008113^molecular_function^peptide-methionine (S)-S-oxide reductase activity`GO:0034599^biological_process^cellular response to oxidative stress`GO:0080167^biological_process^response to karrikin	.	.	.
c46442_g1_i2	4.86628	40.5611	9.57662	sp|Q7XUP7|MSR21_ORYSJ^Q7XUP7^Q:228-689,H:34-187^88.31%ID^E:4e-97^RecName: Full=Peptide methionine sulfoxide reductase A2-1;^Eukaryota; Viridiplantae; Streptophyta; Embryophyta; Tracheophyta; Spermatophyta; Magnoliophyta; Liliopsida; Poales; Poaceae; BEP clade; Ehrhartoideae; Oryzeae; Oryza	sp|Q7XUP7|MSR21_ORYSJ^Q7XUP7^Q:2-181,H:8-187^86.67%ID^E:4e-115^RecName: Full=Peptide methionine sulfoxide reductase A2-1;^Eukaryota; Viridiplantae; Streptophyta; Embryophyta; Tracheophyta; Spermatophyta; Magnoliophyta; Liliopsida; Poales; Poaceae; BEP clade; Ehrhartoideae; Oryzeae; Oryza	PF01625.16^PMSR^Peptide methionine sulfoxide reductase^22-168^E:2.4e-59	COG0225^Peptide methionine sulfoxide reductase	GO:0009570^cellular_component^chloroplast stroma`GO:0005829^cellular_component^cytosol`GO:0008113^molecular_function^peptide-methionine (S)-S-oxide reductase activity`GO:0034599^biological_process^cellular response to oxidative stress`GO:0080167^biological_process^response to karrikin	.	.	.
c46442_g1_i3	9.80174	44.1081	9.65057	sp|Q7XUP7|MSR21_ORYSJ^Q7XUP7^Q:201-662,H:34-187^88.31%ID^E:9e-99^RecName: Full=Peptide methionine sulfoxide reductase A2-1;^Eukaryota; Viridiplantae; Streptophyta; Embryophyta; Tracheophyta; Spermatophyta; Magnoliophyta; Liliopsida; Poales; Poaceae; BEP clade; Ehrhartoideae; Oryzeae; Oryza	sp|Q7XUP7|MSR21_ORYSJ^Q7XUP7^Q:2-181,H:8-187^86.67%ID^E:4e-115^RecName: Full=Peptide methionine sulfoxide reductase A2-1;^Eukaryota; Viridiplantae; Streptophyta; Embryophyta; Tracheophyta; Spermatophyta; Magnoliophyta; Liliopsida; Poales; Poaceae; BEP clade; Ehrhartoideae; Oryzeae; Oryza	PF01625.16^PMSR^Peptide methionine sulfoxide reductase^22-168^E:2.4e-59	COG0225^Peptide methionine sulfoxide reductase	GO:0009570^cellular_component^chloroplast stroma`GO:0005829^cellular_component^cytosol`GO:0008113^molecular_function^peptide-methionine (S)-S-oxide reductase activity`GO:0034599^biological_process^cellular response to oxidative stress`GO:0080167^biological_process^response to karrikin	.	.	.
c46442_g1_i4	8.41797	33.5923	7.3581	sp|Q7XUP7|MSR21_ORYSJ^Q7XUP7^Q:228-689,H:34-187^88.31%ID^E:1e-98^RecName: Full=Peptide methionine sulfoxide reductase A2-1;^Eukaryota; Viridiplantae; Streptophyta; Embryophyta; Tracheophyta; Spermatophyta; Magnoliophyta; Liliopsida; Poales; Poaceae; BEP clade; Ehrhartoideae; Oryzeae; Oryza	sp|Q7XUP7|MSR21_ORYSJ^Q7XUP7^Q:2-181,H:8-187^86.67%ID^E:4e-115^RecName: Full=Peptide methionine sulfoxide reductase A2-1;^Eukaryota; Viridiplantae; Streptophyta; Embryophyta; Tracheophyta; Spermatophyta; Magnoliophyta; Liliopsida; Poales; Poaceae; BEP clade; Ehrhartoideae; Oryzeae; Oryza	PF01625.16^PMSR^Peptide methionine sulfoxide reductase^22-168^E:2.4e-59	COG0225^Peptide methionine sulfoxide reductase	GO:0009570^cellular_component^chloroplast stroma`GO:0005829^cellular_component^cytosol`GO:0008113^molecular_function^peptide-methionine (S)-S-oxide reductase activity`GO:0034599^biological_process^cellular response to oxidative stress`GO:0080167^biological_process^response to karrikin	.	.	.
c46448_g2_i1	0.876391	2.92107	1.70087	sp|Q0WMZ5|OP162_ARATH^Q0WMZ5^Q:118-621,H:7-177^57.8%ID^E:1e-53^RecName: Full=Outer envelope pore protein 16-2, chloroplastic;^Eukaryota; Viridiplantae; Streptophyta; Embryophyta; Tracheophyta; Spermatophyta; Magnoliophyta; eudicotyledons; core eudicotyledons; rosids; malvids; Brassicales; Brassicaceae; Camelineae; Arabidopsis	sp|Q0WMZ5|OP162_ARATH^Q0WMZ5^Q:7-174,H:7-177^57.8%ID^E:1e-63^RecName: Full=Outer envelope pore protein 16-2, chloroplastic;^Eukaryota; Viridiplantae; Streptophyta; Embryophyta; Tracheophyta; Spermatophyta; Magnoliophyta; eudicotyledons; core eudicotyledons; rosids; malvids; Brassicales; Brassicaceae; Camelineae; Arabidopsis	PF02466.14^Tim17^Tim17/Tim22/Tim23/Pmp24 family^29-172^E:4.2e-13	.	GO:0031359^cellular_component^integral to chloroplast outer membrane`GO:0046930^cellular_component^pore complex`GO:0015171^molecular_function^amino acid transmembrane transporter activity`GO:0015288^molecular_function^porin activity`GO:0042803^molecular_function^protein homodimerization activity	.	.	.
c46456_g1_i1	0.507384	7.05229	1.07229	sp|Q9SD85|F3PH_ARATH^Q9SD85^Q:1114-2,H:6-363^47.35%ID^E:9e-107^RecName: Full=Flavonoid 3'-monooxygenase;^Eukaryota; Viridiplantae; Streptophyta; Embryophyta; Tracheophyta; Spermatophyta; Magnoliophyta; eudicotyledons; core eudicotyledons; rosids; malvids; Brassicales; Brassicaceae; Camelineae; Arabidopsis	sp|Q9SD85|F3PH_ARATH^Q9SD85^Q:25-395,H:6-363^48.4%ID^E:2e-121^RecName: Full=Flavonoid 3'-monooxygenase;^Eukaryota; Viridiplantae; Streptophyta; Embryophyta; Tracheophyta; Spermatophyta; Magnoliophyta; eudicotyledons; core eudicotyledons; rosids; malvids; Brassicales; Brassicaceae; Camelineae; Arabidopsis	PF00067.17^p450^Cytochrome P450^56-395^E:1.3e-56	COG2124^Cytochrome P450	GO:0005789^cellular_component^endoplasmic reticulum membrane`GO:0016021^cellular_component^integral to membrane`GO:0009055^molecular_function^electron carrier activity`GO:0016711^molecular_function^flavonoid 3'-monooxygenase activity`GO:0020037^molecular_function^heme binding`GO:0005506^molecular_function^iron ion binding`GO:0009813^biological_process^flavonoid biosynthetic process`GO:0009733^bio…	K05280	map00941|Flavonoid biosynthesis;map01110|Biosynthesis of secondary metabolites;map00944|Flavone and flavonol biosynthesis;map01100|Metabolic pathways	.
c46465_g1_i1	2.72142	5.46657	1.40506	.	.	.	.	.	.	.	.
c46499_g1_i1	10.7473	22.0332	10.3161	.	.	.	.	.	.	.	.
c46499_g1_i2	7.31094	17.7768	5.87908	.	.	.	.	.	.	.	.
c46535_g1_i2	1.10702	4.88236	1.33111	sp|Q93VB5|HFA4D_ORYSJ^Q93VB5^Q:1272-169,H:76-456^51.65%ID^E:3e-104^RecName: Full=Heat stress transcription factor A-4d;^Eukaryota; Viridiplantae; Streptophyta; Embryophyta; Tracheophyta; Spermatophyta; Magnoliophyta; Liliopsida; Poales; Poaceae; BEP clade; Ehrhartoideae; Oryzeae; Oryza	sp|Q93VB5|HFA4D_ORYSJ^Q93VB5^Q:1-368,H:76-456^53.28%ID^E:3e-115^RecName: Full=Heat stress transcription factor A-4d;^Eukaryota; Viridiplantae; Streptophyta; Embryophyta; Tracheophyta; Spermatophyta; Magnoliophyta; Liliopsida; Poales; Poaceae; BEP clade; Ehrhartoideae; Oryzeae; Oryza	PF00447.12^HSF_DNA-bind^HSF-type DNA-binding^1-37^E:8.1e-05	COG5169^Heat shock transcription factor	GO:0005634^cellular_component^nucleus`GO:0043565^molecular_function^sequence-specific DNA binding`GO:0003700^molecular_function^sequence-specific DNA binding transcription factor activity`GO:0006950^biological_process^response to stress`GO:0006351^biological_process^transcription, DNA-dependent	K09414	map05134|Legionellosis	.
c46538_g1_i1	1.77584	6.00905	2.66223	sp|Q6NQ88|DDB2_ARATH^Q6NQ88^Q:40-1365,H:65-507^66.82%ID^E:0^RecName: Full=Protein DAMAGED DNA-BINDING 2;^Eukaryota; Viridiplantae; Streptophyta; Embryophyta; Tracheophyta; Spermatophyta; Magnoliophyta; eudicotyledons; core eudicotyledons; rosids; malvids; Brassicales; Brassicaceae; Camelineae; Arabidopsis	sp|Q6NQ88|DDB2_ARATH^Q6NQ88^Q:14-455,H:65-507^66.82%ID^E:0^RecName: Full=Protein DAMAGED DNA-BINDING 2;^Eukaryota; Viridiplantae; Streptophyta; Embryophyta; Tracheophyta; Spermatophyta; Magnoliophyta; eudicotyledons; core eudicotyledons; rosids; malvids; Brassicales; Brassicaceae; Camelineae; Arabidopsis	PF00400.27^WD40^WD domain, G-beta repeat^117-148^E:0.0013`PF00400.27^WD40^WD domain, G-beta repeat^261-289^E:0.057`PF00400.27^WD40^WD domain, G-beta repeat^303-334^E:0.0075	.	GO:0080008^cellular_component^Cul4-RING ubiquitin ligase complex`GO:0005634^cellular_component^nucleus`GO:0003677^molecular_function^DNA binding`GO:0046872^molecular_function^metal ion binding`GO:0008270^molecular_function^zinc ion binding`GO:0006281^biological_process^DNA repair`GO:0016567^biological_process^protein ubiquitination`GO:0010224^biological_process^response to UV-B	K10140	map05161|Hepatitis B;map04115|p53 signaling pathway;map03420|Nucleotide excision repair;map04120|Ubiquitin mediated proteolysis	.
c46560_g1_i1	16.6514	74.0282	21.1499	sp|Q9ZWJ3|U85A2_ARATH^Q9ZWJ3^Q:87-1538,H:1-477^53.4%ID^E:0^RecName: Full=UDP-glycosyltransferase 85A2;^Eukaryota; Viridiplantae; Streptophyta; Embryophyta; Tracheophyta; Spermatophyta; Magnoliophyta; eudicotyledons; core eudicotyledons; rosids; malvids; Brassicales; Brassicaceae; Camelineae; Arabidopsis	sp|Q9ZWJ3|U85A2_ARATH^Q9ZWJ3^Q:3-489,H:1-480^53.48%ID^E:0^RecName: Full=UDP-glycosyltransferase 85A2;^Eukaryota; Viridiplantae; Streptophyta; Embryophyta; Tracheophyta; Spermatophyta; Magnoliophyta; eudicotyledons; core eudicotyledons; rosids; malvids; Brassicales; Brassicaceae; Camelineae; Arabidopsis	PF00201.13^UDPGT^UDP-glucoronosyl and UDP-glucosyl transferase^235-451^E:1.6e-29	.	GO:0015020^molecular_function^glucuronosyltransferase activity	.	.	.
c46560_g2_i1	15.1523	39.81	20.3734	sp|Q9ZWJ3|U85A2_ARATH^Q9ZWJ3^Q:178-1113,H:170-480^53.04%ID^E:5e-105^RecName: Full=UDP-glycosyltransferase 85A2;^Eukaryota; Viridiplantae; Streptophyta; Embryophyta; Tracheophyta; Spermatophyta; Magnoliophyta; eudicotyledons; core eudicotyledons; rosids; malvids; Brassicales; Brassicaceae; Camelineae; Arabidopsis	sp|Q9LMF1|U85A3_ARATH^Q9LMF1^Q:3-293,H:193-483^52.74%ID^E:1e-111^RecName: Full=UDP-glycosyltransferase 85A3;^Eukaryota; Viridiplantae; Streptophyta; Embryophyta; Tracheophyta; Spermatophyta; Magnoliophyta; eudicotyledons; core eudicotyledons; rosids; malvids; Brassicales; Brassicaceae; Camelineae; Arabidopsis	PF00201.13^UDPGT^UDP-glucoronosyl and UDP-glucosyl transferase^23-255^E:4e-28	.	GO:0015020^molecular_function^glucuronosyltransferase activity	.	.	.
c46616_g1_i1	1.33765	2.79588	2.4034	sp|Q3T0X9|DPOD4_BOVIN^Q3T0X9^Q:531-334,H:24-88^45.45%ID^E:4e-11^RecName: Full=DNA polymerase delta subunit 4;^Eukaryota; Metazoa; Chordata; Craniata; Vertebrata; Euteleostomi; Mammalia; Eutheria; Laurasiatheria; Cetartiodactyla; Ruminantia; Pecora; Bovidae; Bovinae; Bos	sp|Q3T0X9|DPOD4_BOVIN^Q3T0X9^Q:42-116,H:24-96^42.67%ID^E:2e-12^RecName: Full=DNA polymerase delta subunit 4;^Eukaryota; Metazoa; Chordata; Craniata; Vertebrata; Euteleostomi; Mammalia; Eutheria; Laurasiatheria; Cetartiodactyla; Ruminantia; Pecora; Bovidae; Bovinae; Bos	PF04081.8^DNA_pol_delta_4^DNA polymerase delta, subunit 4^42-116^E:3.6e-16	NOG70894^DNA polymerase delta	GO:0005634^cellular_component^nucleus`GO:0003887^molecular_function^DNA-directed DNA polymerase activity`GO:0006260^biological_process^DNA replication`GO:0001938^biological_process^positive regulation of endothelial cell proliferation	K03505	map03430|Mismatch repair;map03420|Nucleotide excision repair;map03030|DNA replication;map03440|Homologous recombination;map00240|Pyrimidine metabolism;map05166|HTLV-I infection;map00230|Purine metabolism;map01100|Metabolic pathways;map03410|Base excision repair	.
c46616_g1_i3	1.77584	4.25641	2.66223	sp|Q3T0X9|DPOD4_BOVIN^Q3T0X9^Q:537-340,H:24-88^46.97%ID^E:3e-12^RecName: Full=DNA polymerase delta subunit 4;^Eukaryota; Metazoa; Chordata; Craniata; Vertebrata; Euteleostomi; Mammalia; Eutheria; Laurasiatheria; Cetartiodactyla; Ruminantia; Pecora; Bovidae; Bovinae; Bos	sp|Q3T0X9|DPOD4_BOVIN^Q3T0X9^Q:42-116,H:24-96^44%ID^E:2e-13^RecName: Full=DNA polymerase delta subunit 4;^Eukaryota; Metazoa; Chordata; Craniata; Vertebrata; Euteleostomi; Mammalia; Eutheria; Laurasiatheria; Cetartiodactyla; Ruminantia; Pecora; Bovidae; Bovinae; Bos	PF04081.8^DNA_pol_delta_4^DNA polymerase delta, subunit 4^42-116^E:2.7e-16	NOG70894^DNA polymerase delta	GO:0005634^cellular_component^nucleus`GO:0003887^molecular_function^DNA-directed DNA polymerase activity`GO:0006260^biological_process^DNA replication`GO:0001938^biological_process^positive regulation of endothelial cell proliferation	K03505	map03430|Mismatch repair;map03420|Nucleotide excision repair;map03030|DNA replication;map03440|Homologous recombination;map00240|Pyrimidine metabolism;map05166|HTLV-I infection;map00230|Purine metabolism;map01100|Metabolic pathways;map03410|Base excision repair	.
c46642_g1_i1	17.6662	35.8039	15.5666	.	.	.	.	.	.	.	.
c46658_g1_i1	1.66053	5.29965	1.70087	.	.	.	.	.	.	.	.
c46688_g1_i2	4.12826	10.0151	5.13957	.	.	PF14009.1^DUF4228^Domain of unknown function (DUF4228)^69-139^E:8.7e-09	.	.	.	.	.
c46691_g1_i1	7.26482	1876.58	10.1682	.	.	PF07712.7^SURNod19^Stress up-regulated Nod 19^35-390^E:1.6e-149	.	.	.	.	.
c46694_g1_i3	33.1414	74.2368	39.1569	sp|Q8LGG8|USPAL_ARATH^Q8LGG8^Q:720-277,H:7-164^31.48%ID^E:5e-19^RecName: Full=Universal stress protein A-like protein;^Eukaryota; Viridiplantae; Streptophyta; Embryophyta; Tracheophyta; Spermatophyta; Magnoliophyta; eudicotyledons; core eudicotyledons; rosids; malvids; Brassicales; Brassicaceae; Camelineae; Arabidopsis	sp|Q8LGG8|USPAL_ARATH^Q8LGG8^Q:14-161,H:7-164^31.48%ID^E:4e-20^RecName: Full=Universal stress protein A-like protein;^Eukaryota; Viridiplantae; Streptophyta; Embryophyta; Tracheophyta; Spermatophyta; Magnoliophyta; eudicotyledons; core eudicotyledons; rosids; malvids; Brassicales; Brassicaceae; Camelineae; Arabidopsis	PF00582.21^Usp^Universal stress protein family^13-159^E:9.5e-37	COG0589^Universal stress protein UspA and related nucleotide-binding proteins	GO:0005886^cellular_component^plasma membrane`GO:0006950^biological_process^response to stress	.	.	.
c46694_g2_i1	0.899454	2.08648	1.10926	.	.	.	.	.	.	.	.
c46703_g1_i2	1.72972	6.96883	1.22019	sp|Q9XEF0|BH051_ARATH^Q9XEF0^Q:824-363,H:67-224^35.4%ID^E:2e-25^RecName: Full=Transcription factor bHLH51;^Eukaryota; Viridiplantae; Streptophyta; Embryophyta; Tracheophyta; Spermatophyta; Magnoliophyta; eudicotyledons; core eudicotyledons; rosids; malvids; Brassicales; Brassicaceae; Camelineae; Arabidopsis	sp|Q9XEF0|BH051_ARATH^Q9XEF0^Q:30-183,H:67-224^35.4%ID^E:2e-26^RecName: Full=Transcription factor bHLH51;^Eukaryota; Viridiplantae; Streptophyta; Embryophyta; Tracheophyta; Spermatophyta; Magnoliophyta; eudicotyledons; core eudicotyledons; rosids; malvids; Brassicales; Brassicaceae; Camelineae; Arabidopsis	PF00010.21^HLH^Helix-loop-helix DNA-binding domain^29-74^E:5.6e-08	.	GO:0005634^cellular_component^nucleus`GO:0003677^molecular_function^DNA binding`GO:0003700^molecular_function^sequence-specific DNA binding transcription factor activity`GO:0006351^biological_process^transcription, DNA-dependent	.	.	.
c46727_g1_i2	0.784139	2.12821	0.813458	sp|Q9ZW75|PMTJ_ARATH^Q9ZW75^Q:1-273,H:520-610^59.34%ID^E:3e-27^RecName: Full=Probable methyltransferase PMT19;^Eukaryota; Viridiplantae; Streptophyta; Embryophyta; Tracheophyta; Spermatophyta; Magnoliophyta; eudicotyledons; core eudicotyledons; rosids; malvids; Brassicales; Brassicaceae; Camelineae; Arabidopsis	.	.	.	.	.	.	.
c46754_g2_i1	0.576573	3.08799	1.62692	.	.	.	.	.	.	.	.
c46766_g1_i6	18.7732	44.1916	21.7045	.	.	PF00168.25^C2^C2 domain^2-60^E:0.00018	.	.	.	.	.
c46813_g1_i1	5.51204	11.1001	0.00021319	sp|P09510|CAPSD_BYDVP^P09510^Q:244-642,H:65-200^31.39%ID^E:9e-12^RecName: Full=Major capsid protein;^Viruses; ssRNA positive-strand viruses, no DNA stage; Luteoviridae; Luteovirus	sp|P09510|CAPSD_BYDVP^P09510^Q:6-138,H:65-200^31.39%ID^E:3e-13^RecName: Full=Major capsid protein;^Viruses; ssRNA positive-strand viruses, no DNA stage; Luteoviridae; Luteovirus	PF00894.13^Luteo_coat^Luteovirus coat protein^10-138^E:7.9e-13	.	GO:0039617^cellular_component^T=3 icosahedral viral capsid`GO:0005198^molecular_function^structural molecule activity	.	.	.
c46813_g1_i2	6.57293	14.3132	0.00021319	sp|P09510|CAPSD_BYDVP^P09510^Q:244-642,H:65-200^31.39%ID^E:9e-12^RecName: Full=Major capsid protein;^Viruses; ssRNA positive-strand viruses, no DNA stage; Luteoviridae; Luteovirus	sp|P09510|CAPSD_BYDVP^P09510^Q:6-138,H:65-200^31.39%ID^E:3e-13^RecName: Full=Major capsid protein;^Viruses; ssRNA positive-strand viruses, no DNA stage; Luteoviridae; Luteovirus	PF00894.13^Luteo_coat^Luteovirus coat protein^10-138^E:7.9e-13	.	GO:0039617^cellular_component^T=3 icosahedral viral capsid`GO:0005198^molecular_function^structural molecule activity	.	.	.
c46842_g1_i1	1.08396	2.16994	0.961359	.	.	PF05910.7^DUF868^Plant protein of unknown function (DUF868)^2-221^E:2e-65	.	.	.	.	.
c46858_g1_i2	0.276755	5.63349	1.40506	sp|Q8GUM4|Y3739_ARATH^Q8GUM4^Q:892-1626,H:66-309^53.06%ID^E:2e-70^RecName: Full=Uncharacterized membrane protein At3g27390;^Eukaryota; Viridiplantae; Streptophyta; Embryophyta; Tracheophyta; Spermatophyta; Magnoliophyta; eudicotyledons; core eudicotyledons; rosids; malvids; Brassicales; Brassicaceae; Camelineae; Arabidopsis`sp|Q8GUM4|Y3739_ARATH^Q8GUM4^Q:1628-1999,H:309-419^30.65%ID^E:2e-70^RecNa…	sp|Q8GUM4|Y3739_ARATH^Q8GUM4^Q:2-198,H:114-309^55.33%ID^E:2e-67^RecName: Full=Uncharacterized membrane protein At3g27390;^Eukaryota; Viridiplantae; Streptophyta; Embryophyta; Tracheophyta; Spermatophyta; Magnoliophyta; eudicotyledons; core eudicotyledons; rosids; malvids; Brassicales; Brassicaceae; Camelineae; Arabidopsis	.	.	GO:0016021^cellular_component^integral to membrane`GO:0005886^cellular_component^plasma membrane	.	.	.
c46884_g1_i1	0.369007	3.50528	1.40506	sp|Q9LYT3|TT12_ARATH^Q9LYT3^Q:846-169,H:268-493^44.25%ID^E:4e-61^RecName: Full=Protein TRANSPARENT TESTA 12;^Eukaryota; Viridiplantae; Streptophyta; Embryophyta; Tracheophyta; Spermatophyta; Magnoliophyta; eudicotyledons; core eudicotyledons; rosids; malvids; Brassicales; Brassicaceae; Camelineae; Arabidopsis	sp|Q9LYT3|TT12_ARATH^Q9LYT3^Q:2-227,H:268-493^44.25%ID^E:1e-61^RecName: Full=Protein TRANSPARENT TESTA 12;^Eukaryota; Viridiplantae; Streptophyta; Embryophyta; Tracheophyta; Spermatophyta; Magnoliophyta; eudicotyledons; core eudicotyledons; rosids; malvids; Brassicales; Brassicaceae; Camelineae; Arabidopsis	PF01554.13^MatE^MatE^17-179^E:2.1e-35	COG0534^Na+-driven multidrug efflux pump	GO:0016021^cellular_component^integral to membrane`GO:0009705^cellular_component^plant-type vacuole membrane`GO:0015238^molecular_function^drug transmembrane transporter activity`GO:0015299^molecular_function^solute:hydrogen antiporter activity`GO:0009813^biological_process^flavonoid biosynthetic process`GO:0010231^biological_process^maintenance of seed dormancy`GO:0010023^biological_process^proa…	.	.	.
c46895_g1_i1	2.12179	5.5083	2.07062	.	.	.	.	.	.	.	.
c46915_g2_i1	0.738013	2.21167	1.77482	sp|Q766C3|NEP1_NEPGR^Q766C3^Q:1046-117,H:136-434^45.6%ID^E:5e-62^RecName: Full=Aspartic proteinase nepenthesin-1;^Eukaryota; Viridiplantae; Streptophyta; Embryophyta; Tracheophyta; Spermatophyta; Magnoliophyta; eudicotyledons; core eudicotyledons; Caryophyllales; Nepenthaceae; Nepenthes	sp|Q766C3|NEP1_NEPGR^Q766C3^Q:2-311,H:136-434^45.91%ID^E:3e-66^RecName: Full=Aspartic proteinase nepenthesin-1;^Eukaryota; Viridiplantae; Streptophyta; Embryophyta; Tracheophyta; Spermatophyta; Magnoliophyta; eudicotyledons; core eudicotyledons; Caryophyllales; Nepenthaceae; Nepenthes	PF00026.18^Asp^Eukaryotic aspartyl protease^42-309^E:4.2e-09	.	GO:0005576^cellular_component^extracellular region`GO:0004190^molecular_function^aspartic-type endopeptidase activity`GO:0006508^biological_process^proteolysis	.	.	.
c46919_g1_i3	1.89116	4.3816	2.95803	sp|Q94AQ6|SIR4_ARATH^Q94AQ6^Q:980-315,H:152-373^66.22%ID^E:6e-98^RecName: Full=NAD-dependent protein deacetylase SRT2;^Eukaryota; Viridiplantae; Streptophyta; Embryophyta; Tracheophyta; Spermatophyta; Magnoliophyta; eudicotyledons; core eudicotyledons; rosids; malvids; Brassicales; Brassicaceae; Camelineae; Arabidopsis	sp|Q94AQ6|SIR4_ARATH^Q94AQ6^Q:1-198,H:176-373^67.17%ID^E:5e-96^RecName: Full=NAD-dependent protein deacetylase SRT2;^Eukaryota; Viridiplantae; Streptophyta; Embryophyta; Tracheophyta; Spermatophyta; Magnoliophyta; eudicotyledons; core eudicotyledons; rosids; malvids; Brassicales; Brassicaceae; Camelineae; Arabidopsis	PF02146.12^SIR2^Sir2 family^2-139^E:1.6e-24	COG0846^NAD-dependent protein deacetylases, SIR2 family	GO:0005759^cellular_component^mitochondrial matrix`GO:0005634^cellular_component^nucleus`GO:0016787^molecular_function^hydrolase activity`GO:0046872^molecular_function^metal ion binding`GO:0070403^molecular_function^NAD+ binding	.	.	.
c46919_g1_i6	1.8681	4.3816	3.32778	sp|Q94AQ6|SIR4_ARATH^Q94AQ6^Q:1247-315,H:63-373^68.49%ID^E:1e-128^RecName: Full=NAD-dependent protein deacetylase SRT2;^Eukaryota; Viridiplantae; Streptophyta; Embryophyta; Tracheophyta; Spermatophyta; Magnoliophyta; eudicotyledons; core eudicotyledons; rosids; malvids; Brassicales; Brassicaceae; Camelineae; Arabidopsis	sp|Q94AQ6|SIR4_ARATH^Q94AQ6^Q:102-412,H:63-373^68.49%ID^E:7e-161^RecName: Full=NAD-dependent protein deacetylase SRT2;^Eukaryota; Viridiplantae; Streptophyta; Embryophyta; Tracheophyta; Spermatophyta; Magnoliophyta; eudicotyledons; core eudicotyledons; rosids; malvids; Brassicales; Brassicaceae; Camelineae; Arabidopsis	PF02146.12^SIR2^Sir2 family^139-353^E:3e-44	COG0846^NAD-dependent protein deacetylases, SIR2 family	GO:0005759^cellular_component^mitochondrial matrix`GO:0005634^cellular_component^nucleus`GO:0016787^molecular_function^hydrolase activity`GO:0046872^molecular_function^metal ion binding`GO:0070403^molecular_function^NAD+ binding	.	.	.
c46923_g1_i2	0.876391	2.79588	0.628581	sp|Q7XP01|P2C37_ORYSJ^Q7XP01^Q:760-425,H:356-474^68.91%ID^E:2e-31^RecName: Full=Probable protein phosphatase 2C 37;^Eukaryota; Viridiplantae; Streptophyta; Embryophyta; Tracheophyta; Spermatophyta; Magnoliophyta; Liliopsida; Poales; Poaceae; BEP clade; Ehrhartoideae; Oryzeae; Oryza	.	.	.	.	.	.	.
c46923_g1_i3	0.899454	3.33836	0.406729	sp|Q7XP01|P2C37_ORYSJ^Q7XP01^Q:946-425,H:260-474^59.53%ID^E:6e-54^RecName: Full=Probable protein phosphatase 2C 37;^Eukaryota; Viridiplantae; Streptophyta; Embryophyta; Tracheophyta; Spermatophyta; Magnoliophyta; Liliopsida; Poales; Poaceae; BEP clade; Ehrhartoideae; Oryzeae; Oryza	.	.	.	.	.	.	.
c46923_g1_i4	1.36071	4.17295	1.07229	sp|Q7XP01|P2C37_ORYSJ^Q7XP01^Q:928-425,H:260-474^58.14%ID^E:1e-54^RecName: Full=Probable protein phosphatase 2C 37;^Eukaryota; Viridiplantae; Streptophyta; Embryophyta; Tracheophyta; Spermatophyta; Magnoliophyta; Liliopsida; Poales; Poaceae; BEP clade; Ehrhartoideae; Oryzeae; Oryza	sp|Q7XP01|P2C37_ORYSJ^Q7XP01^Q:1-168,H:260-474^58.14%ID^E:3e-58^RecName: Full=Probable protein phosphatase 2C 37;^Eukaryota; Viridiplantae; Streptophyta; Embryophyta; Tracheophyta; Spermatophyta; Magnoliophyta; Liliopsida; Poales; Poaceae; BEP clade; Ehrhartoideae; Oryzeae; Oryza	PF00481.16^PP2C^Protein phosphatase 2C^1-115^E:7e-40	COG0631^Serine/threonine protein phosphatase	GO:0046872^molecular_function^metal ion binding`GO:0004722^molecular_function^protein serine/threonine phosphatase activity`GO:0006470^biological_process^protein dephosphorylation	.	.	.
[truncated: 1,759 more rows]

## Sheet: 10d-17d up
Supplementary Table S4. Unigenes that were differently expressed in purple samples (H-17d and H-10p) ompared with those in non-purple samples (H-10d) (cont.)
Unigene	H-10d	H-10p	H-17d	Top_BLASTX_hit	Top_BLASTP_hit	eggnog	gene_ontology	ko	map
Unigenes that upregulated only in H-10p, compared with those in H-17d
c101595_g1_i1	2.16791	0	13.8658	.	.	.	.	.	.	.
[truncated: 2,851 more rows]

## Sheet: 10d-10p down
Supplementary Table S4. Unigenes that were differently expressed in purple samples (H-17d and H-10p) compared with those in non-purple samples (H-10d) (cont.)
[truncated: 1,597 more rows]

[truncated: 3 more sheets: 10d-17d down, 10d vs.10p 10d vs.17d co-up, 10d-10p-17d co-down]
