# Supplementary material for: Two transcription factors TaPpm1 and TaPpb1 co-regulate anthocyanin biosynthesis in purple pericarps of wheat
Source: J Exp Bot. 2018 Mar 17;69(10):2555–67. doi: 10.1093/jxb/ery101 (PMC5920291; doi:10.1093/jxb/ery101)
Supplement: Supplementary Table S5 [file ery101_suppl_supplementary_table_s5.xlsx]

## Sheet: Sheet1
Supplementary Table S5. Structural genes related to anthocyanin biosynthesis
Unigenes	Subject id	Identity ( % )	Alignment length	Name1	Name2	H-10d	H-10p	H-17d
c32354_g1_i1	TRIAE_CS42_6DL_TGACv1_528045_AA1711020	98.913	368	Phenylalanine ammonia-lyas	PAL	47.8325	179.395	109.595
c45786_g1_i1	TRIAE_CS42_6DL_TGACv1_528045_AA1711020.5	97.196	535	Phenylalanine ammonia-lyas	PAL	35.6091	111.334	109.003
c45786_g1_i2	TRIAE_CS42_2DL_TGACv1_160715_AA0553330	99.184	490	Phenylalanine ammonia-lyas	PAL	6.75743	83	18.5986
c39987_g1_i1	TRIAE_CS42_2DL_TGACv1_160715_AA0553330	100	432	Phenylalanine ammonia-lyas	PAL	3.80538	125.648	13.7918
c47047_g1_i1	TRIAE_CS42_2DL_TGACv1_158333_AA0515860	100	284	Phenylalanine ammonia-lyas	PAL	13.5379	35.3866	12.3128
c48808_g1_i1	TRIAE_CS42_6BL_TGACv1_500556_AA1606460	99.127	687	Phenylalanine ammonia-lyas	PAL	2.32935	8.67974	4.03031
c59404_g2_i5	TRIAE_CS42_2DL_TGACv1_158333_AA0515860	97.034	236	Phenylalanine ammonia-lyas	PAL	1.8681	3.96431	3.29081
c59093_g1_i1	TRIAE_CS42_6DL_TGACv1_528045_AA1711020.5	98.251	343	Phenylalanine ammonia-lyas	PAL	7.81833	9.97336	44.6662
c45838_g1_i1	TRIAE_CS42_2AL_TGACv1_093330_AA0277810	98.529	204	Phenylalanine ammonia-lyas	PAL	0.184503	2.25339	1.84877
c57932_g2_i1	TRIAE_CS42_3B_TGACv1_220699_AA0715850	98.492	1194	Cinnamate 4-hydroxylase	C4H	46.8408	193.875	228.064
c41485_g1_i1	TRIAE_CS42_6AL_TGACv1_473293_AA1529930	98.655	669	4-coumarate--CoA ligase	4CL	7.79527	43.0231	16.491
c54462_g1_i2	TRIAE_CS42_6AL_TGACv1_473293_AA1529930	99.587	1210	4-coumarate--CoA ligase	4CL	5.60429	20.2806	21.7415
c59425_g1_i5	TRIAE_CS42_6AS_TGACv1_486116_AA1557090	93.162	1360	4-coumarate--CoA ligase	4CL	14.8986	35.637	28.0643
c56922_g1_i3	TRIAE_CS42_2AS_TGACv1_113803_AA0360840.4	99.437	1776	4-coumarate--CoA ligase	4CL	12.5462	30.2539	11.7582
c56922_g1_i1	TRIAE_CS42_2BS_TGACv1_147099_AA0477950	98.82	1017	4-coumarate--CoA ligase	4CL	9.80174	42.0216	15.049
c45742_g1_i2	TRIAE_CS42_2BS_TGACv1_147099_AA0477950.4	100	657	4-coumarate--CoA ligase	4CL	1.59134	2.5455	5.62025
c59425_g1_i3	TRIAE_CS42_6DS_TGACv1_544390_AA1748090	97.258	2115	4-coumarate--CoA ligase	4CL	42.6203	57.1695	101.054
c38279_g3_i1	TRIAE_CS42_2AS_TGACv1_113139_AA0351770	100	428	Chalcone synthase	CHS	0.322881	76.6572	2.1076
c38279_g4_i1	TRIAE_CS42_U_TGACv1_643294_AA2130300	96.348	356	Chalcone synthase	CHS	0.968643	94.4339	3.10593
c53948_g1_i2	TRIAE_CS42_2AS_TGACv1_112825_AA0345780	94.697	660	Chalcone synthase	CHS	2.02954	96.3535	51.9134
c53948_g1_i3	TRIAE_CS42_2BL_TGACv1_129730_AA0393980	99.28	694	Chalcone synthase	CHS	3.22881	124.98	78.6096
c54121_g1_i2*	TRIAE_CS42_2AL_TGACv1_096242_AA0318150.3	97.891	1043	Chalcone synthase	CHS	49.9312	1293.24	197.559
c38279_g1_i2	TRIAE_CS42_2DS_TGACv1_177302_AA0572670	99.342	304	Chalcone synthase	CHS	0.0922517	47.822	2.36642
c53948_g1_i1	TRIAE_CS42_2BS_TGACv1_147037_AA0477000	97.632	549	Chalcone synthase	CHS	0.876391	62.7195	26.0307
c54121_g2_i1	TRIAE_CS42_2AS_TGACv1_112825_AA0345780	100	245	Chalcone synthase	CHS	0.253692	89.2595	8.0976
c40359_g1_i2	TRIAE_CS42_6BS_TGACv1_514577_AA1661750	96.375	331	Chalcone synthase	CHS	0.830265	2.9628	7.39507
c21619_g1_i1	TRIAE_CS42_7DS_TGACv1_622768_AA2045050	100	227	Chalcone synthase	CHS	1.54522	4.00604	0.332778
c3328_g1_i1	TRIAE_CS42_4AL_TGACv1_289448_AA0971430	99.574	235	Chalcone synthase	CHS	2.39854	18.7783	0.0739507
c38279_g2_i1	TRIAE_CS42_2DS_TGACv1_177302_AA0572700	98.721	391	Chalcone synthase	CHS	0.115315	30.7129	1.29414
c48255_g1_i1	TRIAE_CS42_U_TGACv1_642873_AA2124210	97.106	1175	Chalcone--flavonone isomerase	CHI	11.5315	191.288	43.483
c48255_g1_i2	TRIAE_CS42_U_TGACv1_642873_AA2124210	99.745	1175	Chalcone--flavonone isomerase	CHI	10.3322	192.331	53.0596
c49033_g1_i1*	TRIAE_CS42_5DL_TGACv1_433048_AA1399740	97.23	1047	Chalcone--flavonone isomerase	CHI	93.6816	745.415	190.867
c17645_g1_i1	TRIAE_CS42_7BS_TGACv1_592477_AA1938860	99.903	1028	Chalcone--flavonone isomerase	CHI	29.1746	0	72.7675
c17645_g1_i2	TRIAE_CS42_7BS_TGACv1_592477_AA1938860	99.543	656	Chalcone--flavonone isomerase	CHI	23.1321	27.625	55.1303
c57117_g3_i1*	TRIAE_CS42_2BL_TGACv1_129400_AA0381880	99.174	1453	Flavanone 3-hydroxylase	F3H	72.9019	687.536	609.835
c57117_g3_i4	TRIAE_CS42_2DL_TGACv1_158777_AA0526030	99.244	794	Flavanone 3-hydroxylase	F3H	20.6644	304.667	167.018
c55981_g1_i3	TRIAE_CS42_1DL_TGACv1_061729_AA0202610	99.511	2046	Flavanoid 3’-hydroxylase	F3'H	2.0526	126.357	88.6299
c42714_g1_i1	TRIAE_CS42_7BS_TGACv1_594095_AA1956100	100	669	Flavanoid 3’-hydroxylase	F3'H	3.298	16.3162	6.84044
c55981_g1_i1*	TRIAE_CS42_1BL_TGACv1_031708_AA0119360	99.433	1058	Flavanoid 3’-hydroxylase	F3'H	1.17621	96.8542	40.1183
c55981_g1_i2	TRIAE_CS42_1AL_TGACv1_000659_AA0016580	98.536	1093	Flavanoid 3’-hydroxylase	F3'H	0.691888	72.3173	28.434
c42627_g1_i1	TRIAE_CS42_7AL_TGACv1_557429_AA1781230	100	650	Flavanoid 3’-hydroxylase	F3'H	0.0461258	9.38914	0.369754
c46456_g1_i1	TRIAE_CS42_7AL_TGACv1_557429_AA1781230	100	1186	Flavanoid 3’-hydroxylase	F3'H	0.507384	7.05229	1.07229
c56148_g4_i1*	TRIAE_CS42_7DL_TGACv1_603428_AA1983510	98.538	684	Flavonoid 3',5'-hydroxylase	F3'5'H	2.4908	37.6818	34.2762
c48079_g1_i2	TRIAE_CS42_6BL_TGACv1_499668_AA1588770	99.424	521	Flavonoid 3',5'-hydroxylase	F3'5'H	0.761076	2.21167	0.0739507
c48079_g1_i3	TRIAE_CS42_6AL_TGACv1_471142_AA1503370	99.609	512	Flavonoid 3',5'-hydroxylase	F3'5'H	0.71495	3.12971	0.221852
c14700_g1_i1	TRIAE_CS42_6BS_TGACv1_514343_AA1658610	97.891	901	Flavonoid 3',5'-hydroxylase	F3'5'H	1.13008	0.834591	2.8471
c58412_g2_i1*	TRIAE_CS42_3DL_TGACv1_249124_AA0838520	94.66	1910	Dihydroflavonol-4-reductase	DFR	31.5039	419.048	153.817
c54978_g1_i1	TRIAE_CS42_1DL_TGACv1_062531_AA0215940	100	815	Dihydroflavonol-4-reductase	DFR	45.3417	175.306	103.679
c57117_g3_i3	TRIAE_CS42_6DS_TGACv1_542513_AA1723250	100	1353	Leucoanthocyanidin dioxygenase	ANS	5.02772	345.228	170.863
c57117_g3_i2	TRIAE_CS42_6DS_TGACv1_542513_AA1723250	98.295	1584	Leucoanthocyanidin dioxygenase	ANS	6.18086	328.662	205.805
c57117_g3_i5*	TRIAE_CS42_6DS_TGACv1_542513_AA1723250	98.731	1655	Leucoanthocyanidin dioxygenase	ANS	7.26482	391.506	244.074
c51845_g1_i5	TRIAE_CS42_2AL_TGACv1_094355_AA0296410	100	990	Anthocyanidin reductase	BAN	26.6146	60.3826	30.4677
c37805_g1_i3	TRIAE_CS42_2DL_TGACv1_162805_AA0563610	99.674	307	Anthocyanidin reductase	BAN	0.807202	2.08648	1.33111
c55015_g1_i3	TRIAE_CS42_2DS_TGACv1_178056_AA0590000	100	1138	Anthocyanidin 3-O-glucosyltransferase	BZ1	3.57475	11.3922	8.50433
c61222_g1_i1	TRIAE_CS42_1DS_TGACv1_080186_AA0242410	99.502	603	Anthocyanidin 3-O-glucosyltransferase	BZ1	0.16144	19.6546	4.58494
c61222_g2_i2	TRIAE_CS42_7AS_TGACv1_569545_AA1818770	99.515	412	Anthocyanidin 3-O-glucosyltransferase	BZ1	1.66053	55.4168	22.2592
c9194_g1_i1	TRIAE_CS42_1DS_TGACv1_080186_AA0242420	100	1687	Anthocyanidin 3-O-glucosyltransferase	BZ1	0.0115315	51.6194	10.1312
c40448_g1_i2	TRIAE_CS42_1AL_TGACv1_001161_AA0026280	98.039	510	Anthocyanidin 3-O-glucosyltransferase	BZ1	2.72142	6.17597	3.54963
c102220_g1_i1	TRIAE_CS42_5BL_TGACv1_404388_AA1298010	99.408	507	Anthocyanidin 5,3-O-glucosyltransferase	GT1	0.484321	9.80644	3.21686
c41352_g1_i3	TRIAE_CS42_3B_TGACv1_221373_AA0738640	99.781	915	Anthocyanidin 5,3-O-glucosyltransferase	GT1	1.4299	8.42937	4.58494
c42985_g3_i1	TRIAE_CS42_2AS_TGACv1_114668_AA0368730	99.466	562	Anthocyanidin 5,3-O-glucosyltransferase	GT1	3.667	9.38914	10.7968
c43512_g1_i1	TRIAE_CS42_5BL_TGACv1_404388_AA1298010	99.808	521	Anthocyanidin 5,3-O-glucosyltransferase	GT1	0.276755	2.79588	3.66056
c52628_g1_i1	TRIAE_CS42_3DL_TGACv1_249823_AA0856930	95.742	1503	Anthocyanidin 5,3-O-glucosyltransferase	GT1	2.02954	28.5847	16.6759
c52628_g1_i2	TRIAE_CS42_3B_TGACv1_221542_AA0743770	97.781	1352	Anthocyanidin 5,3-O-glucosyltransferase	GT1	1.66053	25.7889	18.6726
c58946_g1_i6	TRIAE_CS42_5DL_TGACv1_433853_AA1423720	97.444	665	Anthocyanidin 5,3-O-glucosyltransferase	GT1	1.82197	4.04776	5.95303
c41352_g1_i2	TRIAE_CS42_3B_TGACv1_221373_AA0738640	99.172	604	Anthocyanidin 5,3-O-glucosyltransferase	GT1	0.761076	4.08949	0.813458
c55956_g1_i2	TRIAE_CS42_3AL_TGACv1_194559_AA0635800	99.761	419	Anthocyanidin 5,3-O-glucosyltransferase	GT1	0.369007	2.16994	0.258827
c55956_g3_i1	TRIAE_CS42_3AL_TGACv1_194004_AA0624370	99.885	1733	Anthocyanidin 5,3-O-glucosyltransferase	GT1	5.99636	12.3519	10.3901
c55956_g3_i2	TRIAE_CS42_3DL_TGACv1_249960_AA0859270	97.203	572	Anthocyanidin 5,3-O-glucosyltransferase	GT1	0.991705	2.87934	0.924384
c58091_g2_i1	TRIAE_CS42_1BL_TGACv1_033668_AA0141180	94.345	1344	Anthocyanidin 5,3-O-glucosyltransferase	GT1	14.0684	43.1066	11.1296
c58091_g2_i2	TRIAE_CS42_1DL_TGACv1_061472_AA0196250	94.604	834	Anthocyanidin 5,3-O-glucosyltransferase	GT1	4.08214	14.0629	4.03031
c58091_g2_i6	TRIAE_CS42_1BL_TGACv1_033668_AA0141180	93.713	1336	Anthocyanidin 5,3-O-glucosyltransferase	GT1	12.2925	39.0588	9.72452
c61477_g1_i1	TRIAE_CS42_3AL_TGACv1_194004_AA0624410	98.992	893	Anthocyanidin 5,3-O-glucosyltransferase	GT1	0.253692	7.05229	0.147901
c51075_g1_i2	TRIAE_CS42_1DL_TGACv1_061796_AA0203530	98.183	1651	Anthocyanidin 5,3-O-glucosyltransferase	GT1	11.9235	85.9211	12.1279
c51075_g1_i1	TRIAE_CS42_1DL_TGACv1_061796_AA0203530	99.648	1703	Anthocyanidin 5,3-O-glucosyltransferase	GT1	19.6265	110.792	20.7801
c58442_g4_i1	TRIAE_CS42_3AL_TGACv1_194004_AA0624410	100	244	Anthocyanidin 5,3-O-glucosyltransferase	GT1	0.276755	13.9794	0.628581
c9220_g2_i1	TRIAE_CS42_5BL_TGACv1_404388_AA1298010	100	296	Anthocyanidin 5,3-O-glucosyltransferase	GT1	0.16144	2.5455	0.924384
c53519_g3_i1	TRIAE_CS42_2BL_TGACv1_130303_AA0408460	100	979	Anthocyanidin 5,3-O-glucosyltransferase	GT1	1.38378	2.58723	2.8471
c55956_g3_i3	TRIAE_CS42_3AL_TGACv1_194004_AA0624370	98.761	1130	Anthocyanidin 5,3-O-glucosyltransferase	GT1	1.36071	0	3.17988
c48623_g1_i1	TRIAE_CS42_1AS_TGACv1_019638_AA0069190	100	1142	Anthocyanidin 5,3-O-glucosyltransferase	GT1	2.46773	4.59025	5.13957
c49204_g2_i2	TRIAE_CS42_1BL_TGACv1_030711_AA0098620	98.839	1206	Anthocyanidin 5,3-O-glucosyltransferase	GT1	2.92899	2.16994	6.80347
c58946_g1_i1	TRIAE_CS42_5AL_TGACv1_375382_AA1220800	97.434	1130	Anthocyanidin 5,3-O-glucosyltransferase	GT1	5.44285	8.22072	18.8944
c47493_g1_i1	TRIAE_CS42_3AL_TGACv1_194443_AA0633160	94.934	533	Anthocyanidin 5,3-O-glucosyltransferase	GT1	0.438195	1.66918	2.8471
c43909_g1_i1	TRIAE_CS42_4DL_TGACv1_345424_AA1153160	92.508	614	Malonyl-coenzyme A:anthocyanin 3-O-glucoside-6''-O-malonyltransferase	3MaT1	0.230629	3.21317	2.5513
c43909_g1_i3	TRIAE_CS42_4DL_TGACv1_345424_AA1153160	90.238	420	Malonyl-coenzyme A:anthocyanin 3-O-glucoside-6''-O-malonyltransferase	3MaT1	0.0461258	2.04475	4.65889
c51347_g2_i2	TRIAE_CS42_5AL_TGACv1_378589_AA1253900	99.411	1527	Malonyl-coenzyme A:anthocyanin 3-O-glucoside-6''-O-malonyltransferase	3MaT1	0.645762	55.6255	102.828
c51347_g2_i3	TRIAE_CS42_2DL_TGACv1_159653_AA0541040	95.419	1528	Malonyl-coenzyme A:anthocyanin 3-O-glucoside-6''-O-malonyltransferase	3MaT1	1.77584	26.7904	43.2981
c55476_g4_i1	TRIAE_CS42_1BS_TGACv1_049893_AA0163750	96.24	1383	Malonyl-coenzyme A:anthocyanin 3-O-glucoside-6''-O-malonyltransferase	3MaT1	24.3544	50.2841	24.8474
c39695_g1_i2	TRIAE_CS42_7DL_TGACv1_603347_AA1981490	99.831	590	UDP-glycosyltransferase	UGT	0.784139	5.71695	2.62525
c39695_g1_i3	TRIAE_CS42_7AL_TGACv1_556323_AA1760920	98.98	392	UDP-glycosyltransferase	UGT	0.369007	3.6722	2.07062
c44833_g1_i2	TRIAE_CS42_7BS_TGACv1_592970_AA1946870	99.882	849	UDP-glycosyltransferase	UGT	0.899454	4.88236	2.66223
c42985_g2_i1	TRIAE_CS42_2BS_TGACv1_149851_AA0497700	100	328	UDP-glycosyltransferase	UGT	3.39025	31.005	13.6439
c47628_g2_i1	TRIAE_CS42_7AS_TGACv1_570655_AA1839000	99.763	1268	UDP-glycosyltransferase	UGT	2.07566	114.589	11.5363
c41352_g2_i1	TRIAE_CS42_3AL_TGACv1_197045_AA0664510	100	484	UDP-glycosyltransferase	UGT	4.7279	19.4877	3.47568
c39695_g1_i1	TRIAE_CS42_7BL_TGACv1_577254_AA1870230	96.728	489	UDP-glycosyltransferase	UGT	0.415133	5.75868	1.70087
c41352_g1_i1	TRIAE_CS42_3DL_TGACv1_251733_AA0884380	98.753	481	UDP-glycosyltransferase	UGT	0.207566	2.67069	0.739507
c41307_g1_i1	TRIAE_CS42_7BS_TGACv1_592546_AA1940110	98.729	787	UDP-glucose flavonoid 3-O-glucosyltransferase	UFGO	0.899454	4.3816	1.92272
c45348_g1_i1	TRIAE_CS42_5DL_TGACv1_433481_AA1414370	97.274	697	UDP-glucose flavonoid 3-O-glucosyltransferase	UFGO	2.92899	5.88386	4.21519
c45348_g1_i3	TRIAE_CS42_5DL_TGACv1_433853_AA1423720	99.215	382	UDP-glucose flavonoid 3-O-glucosyltransferase	UFGO	2.0526	7.88688	3.51266
c45348_g1_i4	TRIAE_CS42_5BL_TGACv1_404184_AA1288900	98.009	854	UDP-glucose flavonoid 3-O-glucosyltransferase	UFGO	3.94376	9.09704	5.58328
c48100_g1_i4	TRIAE_CS42_2DS_TGACv1_177468_AA0577980	97.165	1446	Anthocyanin 5-aromatic acyltransferase	5AT	1.2454	3.88085	3.58661
c48349_g1_i2	TRIAE_CS42_4DL_TGACv1_345424_AA1153150	97.805	1048	Anthocyanin 5-aromatic acyltransferase	5AT	0.276755	42.0634	8.87409
c48349_g1_i3	TRIAE_CS42_5DL_TGACv1_433756_AA1421320	94.359	585	Anthocyanin 5-aromatic acyltransferase	5AT	0.276755	2.75415	3.91939
c55476_g3_i1	TRIAE_CS42_4AL_TGACv1_290814_AA0989610	99.814	1076	Anthocyanin 5-aromatic acyltransferase	5AT	1.2454	8.01207	3.06895
c48349_g1_i1	TRIAE_CS42_4DL_TGACv1_345424_AA1153150	93.137	408	Anthocyanin 5-aromatic acyltransferase	5AT	0.0461258	3.54701	1.25716
The genes signed with ‘*’ were selected to detect the expression level by qRT-PCR, as they showed the highest expression, compared with other homolog genes.
