# Supplementary material for: Two transcription factors TaPpm1 and TaPpb1 co-regulate anthocyanin biosynthesis in purple pericarps of wheat
Source: J Exp Bot. 2018 Mar 17;69(10):2555–67. doi: 10.1093/jxb/ery101 (PMC5920291; doi:10.1093/jxb/ery101)
Supplement: Supplementary Table S6 [file ery101_suppl_supplementary_table_s6.xlsx]

## Sheet: Sheet1
Supplementary Table S6. Sequences of MYB proteins and bHLH motifs used in phylogenetic tree
Number	Unigenes	Subject id	Identity (%)	Alignment length	H-10d	H-10p	H-17d	Portein
Sequence of MYB proteins used in phylogenetic tree
1	c46571_g1_i1	TRIAE_CS42_2DL_TGACv1_158215_AA0512690	100	986	11.3239	5.21619	6.54464	MGAGRRHAVRRPPHSAEGRGGEGEAASKEERRGPSGSDSDPIKCTPSDRVDRDCHPWPWPWLCAIAAKSPSCPRAAHARARGAGRGRVAAPEEDIAPGPTAGGHPFLYLCLYTDRPHTHTHTKLASEPATLHCTLLDRCLSLYYYHSLLTGILHCCYCQATQHSLKREKRKKRGRNSFVGALGERERERERERELVLRSIGPGRAMGRSPCCEKEGLKKGPWTPEEDQKLLSYIEQQGHGCWRSLPAKAGEQPNLINLLLHPNLIPRLLLLHSALLISCFGLQRCGKSCRLRWTNYLRPDIKRGKFSLQEEQTIIQLHALLGNRKRERSVHQSIIQPVDQLCMNTWEKGVKKLGHVWLSPEFSFLFLHDSALKLVIYGSGRPPSSWTKPGFGPLWPPAL…	.
2	c48338_g1_i3	TRIAE_CS42_3AL_TGACv1_195431_AA0649500	94.058	589	3.96682	1.4188	2.1076	MVRAPCCEKMGLKRGPWTAEEDMTLVAHIEQHGHSNWRALPKQAGLLRCGKSCRLRWANHLRPNLKKGAFTPEEERLIIQLHSKMGNKWARMAAHLPGRTDNEIKNYWNTRIKRCQRAGLPIYPASVCNQSSNEDQQGSSDFNCGENLSSDLLNGNGLYLPDFTCDNFIANSEALSYAPQLSAVSISSLLGQSFASKNCGFMDQ	.
3	c48338_g1_i1	TRIAE_CS42_3AL_TGACv1_195431_AA0649500	93.888	589	5.95023	2.92107	3.88241	MGRSPCCEKTGLKRGPWTAEEDMTLVAHIEQHGHSNWRALPKQAGLLRCGKSCRLRWANHLRPNLKKGAFTPEEERLIIQLHSKMGNKWARMAAHLPGRTDNEIKNYWNTRIKRCQRAGLPIYPASVCNQSSNEDQQGSSDFNCGENLSSDLLNGNGLYLPDFTCDNFIANSEALSYAPQLSAVSISSLLGQSFASKNCGFMDQ	.
4	c44845_g1_i1	TRIAE_CS42_7BS_TGACv1_592121_AA1931120	99.841	630	5.23528	2.42031	1.47901	MGRSPCCEKAHTNKGAWTREEDERLVAHVRAHGEGCWRSLPSAAGLLRCGKSCRLRWINYLRPDLKRGNFSRDEDELIVKLHSLLGNKWSLIAARLPGRTDNEIKNYWNTHIRRKLLGRGIDPVTHRPLTDATTVSFVHPAEAPKTQPVTEERKPPRCPDLNLDLCISLPFQQEEERPPARACAKPVKMEQLQQGRLCFRCSILRVRGAATECSCGSNFLGLRAGMLDFRGLEMK	.
5	c9922_g1_i1	TRIAE_CS42_2DL_TGACv1_158215_AA0512690	100	218	2.30629	0.375566	1.47901	MGAGRRHAVRRPPHSAEGRGGEGEAASKEERRGPSGSDSDPIKCTPSDRVDRDCHPWPWPWLCAIAAKSPSCPRAAHARARGAGRGRVAAPEEDIAPGPTAGGHPFLYLCLYTDRPHTHTHTKLASEPATLHCTLLDRCLSLYYYHSLLTGILHCCYCQATQHSLKREKRKKRGRNSFVGALGERERERERERELVLRSIGPGRAMGRSPCCEKEGLKKGPWTPEEDQKLLSYIEQQGHGCWRSLPAKAGEQPNLINLLLHPNLIPRLLLLHSALLISCFGLQRCGKSCRLRWTNYLRPDIKRGKFSLQEEQTIIQLHALLGNRKRERSVHQSIIQPVDQLCMNTWEKGVKKLGHVWLSPEFSFLFLHDSALKLVIYGSGRPPSSWTKPGFGPLWPPAL…	.
6	c45211_g1_i1	TRIAE_CS42_4AL_TGACv1_288140_AA0938180	100	498	1.47603	4.71544	2.14457	MAQRDPRQWGPAPLHPHPPPPRIKPTTHPRLPSLSPPRSLALKKLARTHAPPTPHRSSFPSDPPTATTAYIISPLLVCGAAGSCLQRTYVPAGGMGRSPCCEKAHTNKGAWTKEEDQRLIAYIKAHGEGCWRSLPKAAGLLRCGKSCRLRWINYLRPDLKRGNFTEEEDELIIKLHELLGNKWSLIAGRLPGRTDNEIKNYWNTHIKRKLLARGMDPHTHRPLNAIAGAAMPAQQLRVAHQHQYAAATPGGHHLQPQQQDPFAALSSSAEPACSHSSDDEPAGSATPPPPSRRHLGIDLNLSISLAPYQPDDPAVKQEAATTASHNNATTSTSAACMCLNRLGFQGAGEGCRCGGASSVPMQQQASTQHMFRFIAPLEGGRQ	.
7	c53583_g3_i1	TGACv1_scaffold_342792_4DL	98.593	782	1.82197	12.3102	2.58827	MGRRAWSAKEGVKRGAWTSKEDETLASYVKAHGEGRWKQVPLKAGLRRCGKSCRLRWLNYLRPSIKRGNISDDEEELIVRLHRLLGNRWSLIAGRLPGRTDNEIKNYWNSTLGRKALPERSATRMVSTPCASPGSVSSNSGAATSSNAATPPLSAAVWAPKPVRCTGGLFFHGDARAVGGDGDECSGSSLVASSGGGDWMDDVRALASFLESDDDWVNSLQMAG	.
8	c53583_g3_i2	TGACv1_scaffold_320395_4BL	99.882	849	0.369007	26.4148	4.76982	MGMRTCSAKEGVKRGAWTSKEDQTLASYIKAHGEGRWKEVPLKAGLRRCGKSCRLRWLNYLRPSIKRGNISDDDEELIVRLHRLLGNRWSLIAGRLPGRTDNEIKNYWNSTLGRKALPARLDTTRTVATPCPSASSGSSTGASTAWLSSNCGDGTSAKAAGLLSSASVWVPKPVRCTGGLFLSRDAPPPPVMETRAVGGDADECSGSSLVASSGGGDWMDDVRALASFLESDEDWDWVKSLQMAY	.
9	c53583_g3_i3	TGAC_WGS_tauschii_v1_contig_93382/TGACv1_scaffold_621568_7DS	100	852	2.0526	63.262	23.4054	MGRRACCAKEGVKRGAWTSKEDEILASYVKAHGEGRWRELPQRAGLRRCGKSCRLRWLNYLRPNIKRGNISDDEEELIVRLHGLLGNRWSIIAGRLPGRTDNEIKNYWNSTLGRKALPARPAIAAARTVASGSSSSTGSAAAALSTSVPAVLHGAAPSSPAGAVWAPKPVRCTGGLFFRREQETPPPAPVVEETRAGGDQEGDACSGSSSETSSAEPCSSGSGGGDWMDDVRALASFLESDEEWLKSLHMAG	.
10	c52451_g3_i1	TRIAE_CS42_3AL_TGACv1_194291_AA0630500	100	956	5.78879	20.9482	3.47568	MGRHAGTGGGGGVQQKLRKGLWSPEEDEKLYNHIIRYGVGCWSSVPKLAGLQRCGKSCRLRWINYLRPDLKRGSFSQQEEDAIVGLHEILGNRWSQIASHLPGRTDNEIKNFWNSCLKKKLRQRGIDPSTHKPISGVAGVEPDQASKDERPQGADGIALKQQQQQVFDPFPVADTFGAGFDGAGMPLYDHLGGKDAAGFVDYSSVLDVSENLGYGESSSNSSNWNSAPEASNALEGEALHWASESKVEPFAAYAGDEGGKFALPCHGQQEHSMAHFDFNLEYF	.
11	c57978_g1_i3	TRIAE_CS42_1DL_TGACv1_061664_AA0201310	95.696	395	0.784139	2.08648	0.887409	MERPSSGGVGQPKLRKGLWSPEEDEKLYGHIIRYGVGCWSSVPRLAGLHRCGKSCRLRWLNYLRPDLKRGTFSQEEEDHIVALHRILGNKSAQLHIYSPMRSVTNLQLQFFSQPCVRFCNARRSFVQTE	.
12	c52451_g1_i1	TRIAE_CS42_1BL_TGACv1_030624_AA0096180	97.114	901	6.01942	19.3625	7.13624	MGRPTSGGVQMQQPKLRKGLWSPEEDEKLYSHILRYGVGCWSSVPRLAGLHRCGKSCRLRWLNYLRPDLKRGTFSQEEEDHIVALHQILGNRWSQIASHLPGRTDNEIKNFWNSCIKKKLRKQGIDPATHKPMAAGMITAATAALPDAEAVDRKPLAAAADGSLAPKQSPEFDPFPVCADYGGGFAGDLGAANATALYVQFGDCKDGAHGDTGFGAADYSCVLDVSENLGYGESSSNSSNWNYGREVGSVLDGEVLHWAKAEMERQHDEPPEHKFALPCQEQSLLANFEFNLEQYF	.
13	c48687_g1_i2	TRIAE_CS42_4AS_TGACv1_308166_AA1026470	99.121	1251	0.0922517	5.55003	0.887409	MGRAPCCEKVGLKRGRWTAEEDDILANYIAKHGEGSWRSLPKNAGLLRCGKSCRLRWINYLRDGVRRGNISKEEDDLIVKLHATLGNRYVSVEDAARLTYGPHTDVWARTHLSATQRQGAPTWISPKEYSRQVNLAMWCLSLVAFQTCGGRAWRVCSLIAPLFRNECTKPSRQHARVLHGQPSPHCQARCFEERLATQCVGWSLIASHLPGRTDNEIKNYWNSHLSRQIHTFRRIYTAVSDTAITVDVNKLSAAGKRRGGRTPGQSPRSSTKKKPVPEPITKAKDESSPAGAASSVSSSPHSDEARSAVVDPDQNQPNNSISVSHTSDGPCSEDGTWPMVMDPVDQTGVLEANCTVDQQMGLWEVNSSMNQIGIMEDESEMQALLSSSVTAENGLVGID…	.
14	c53648_g1_i1	TRIAE_CS42_1DL_TGACv1_062001_AA0207180	98.703	1002	1.91422	4.92408	2.81013	RYVPSTGGAGTKNTRAPPPQPHRLPPFRNHHPTQPTPPHLAPRQTHYMLPSQCGQRKRARATNTHTPPYIPLRLRSPRPNTRRELAAALLCSSRRSIGMGRSPCCEKEHTNKGAWTKEEDQRLIAYIRVNGEGCWRSLPKAAGLLRCGKSCRLRWMNYLRPDLKRGNFTDDEDELIIRLHSLLGNKWSLIAGQLPGRTDNEIKNYWNTHIKRKLLSRGMDPHTHRPLTPVDGAAASRPAHIAVPARAAPPTMFAPLTTKQPPMESSSDDGSSGATSTGEPRCPDLNLDLSVGPPAADTPTSHPVCLCRHLGLRGGAACSCRQADSPGSQGGGFRYFRPLEEGHFGRVDGCCAGQSCGVFFWFGALGNAVLLTPNLTWYRGKSALQPRKRERRRLSCADT…	.
15	c53648_g1_i2	TRIAE_CS42_1BL_TGACv1_033044_AA0136400	98.582	917	6.50374	13.729	7.8018	MHACVHLHSQSSYGKLRSARGADLRPHADFSVPARRHCFRPRCSRSVSTPLLVPGSQPLTRFTPILFAPVGFSPSTTLANDGPCPAPAESSPMISQLACACKKNTRSAPTSAPCMNHGTSGPIQRAGAGDGGPDPVSRLCEPLDAKSMTHGLSSTFRRIFFLEPSATTGLTAGPRRPRGCDASPFSEPSLTVAVRAKYERGAGTKNTRAPPPQPHRFPPSRNHHPTQPTPPRPRQTHYMLPSQCGQRKRPTNTHTTPYIPLRLRSPASETGESSLPPCPALPCSSTGLSSRVVLLLSLAGMGRSPCCEKEHTNKGAWTKEEDQRLIAYIRANGEGCWRSLPKAAGLLRCGESCRLRWMNYLRPDLKRGNFTDDEDELIIRLHSLLGNKWSLIAGQLPGR…	.
16	c47905_g2_i1	TRIAE_CS42_2DS_TGACv1_177763_AA0584170	99.356	931	0.807202	7.88688	2.88408	MGRAPCCDRTGLKKGPWTQEEDEKLVAYIKKHGQGNWRTLPRNADLERCGKSCRLRWTNYLRPDIKRGRFSFEEEETIIQLHSILGNKWSAIAARLPGRTDNEIKNYWNTHIRKRLLRMGIDPVTHAPRLDLLDLSSLLKPAAYYPTQADLDTLRALEPLANYPDLLRLASTLLAAPTTTSSQPTTEQQMLLPWLIQAQMAQQVSQAPPQHATAADMFLQPSSACQMPGLVHANPAQQLHQDHMVPSDYGQLPGYDNQLELDYVPALMQMASDTSNLQWSSPVTSSNNNNNCNVGSGVSTPSSSPAGRVNSASPTTFCANASNIDAFSADAAGLFDMHLSDLLDVSDYM	.
17	c24154_g1_i1	TRIAE_CS42_1DL_TGACv1_063584_AA0228830	100	362	0.55351	3.63047	1.44204	MAASGAPGGRLSELGVPKVPRSRRRPPRPRLYMRNADVLRWRPRYAAGPVRARRRGGEGRTMQCAADGGGAEPAVRKGPWTMEEDLVLANYVAANGEGAWNSLARAAGLNRTGKSCRLRWLNYLRPDVRRGNITPEEHLLIVDLQGRWGNRWSKIVRHLPGRTDNEIKNFWRTKIQKKRRAGATASDSAGCQLLSSTAVTESQSSSSNSVVRPGGMPHYDVVAATTQPGGWG	.
18	c53583_g2_i2	TRIAE_CS42_U_TGACv1_641304_AA2091420	99.145	1170	6.25005	25.0794	29.5803	MASWSSSSTQRSSGTTMPCSVVKLDDDLLRHEEEAAEEIRRGPWTVEEDLTLVNYIADHGDGRWNSLARAAGLKRTGKSCRLRWLNYLRPDVKRGNFTADEQLLILDLHSRWGNRWSKIAQHLPGRTDNEIKNYWRTRVQKHAKQLNCDANSSKFKDAMKYLWMPRLADHHLQQASTVGDHLVPGLPTSYMESSGMVTSSSDSFASESYDGARCTNASVGEMIQGGDWVQEQNQGFWPESNQTFQLQDSELSGWVQGFSESESLAENFWSLEDIWKMQ	.
19	c48338_g7_i1	TRIAE_CS42_5DL_TGACv1_432920_AA1394260	97.021	470	1.08396	0	3.43871	MGRSPCCEKAHTNKGAWTKEEDDRLTAYIKAHGEGCWRSLPKAAGLLRCGKSCRLRWINYLRPDLKRGNFSDEEDELIIKLHSLLGNKWSLIAGRLPGRTDNEIKNYWNTHIRRKLTSRGIDPVTHRAINSDHAASNITISFEAAQRDDKGAVFRRDAEPTKAAAAAITHVDHHHRSNPHHQMDWGQGKPLKCPDLNLDLCISPPSHEDPMVDTKPVVKREAGAGVGVVGLCFSCSMGLPRSTECKCSSFMGLRTAMLDFRSIEMK	.
20	c48241_g1_i2	TRIAE_CS42_5BL_TGACv1_406073_AA1340320	99.186	737	1.2454	2.12821	5.73118	MGRSPCCEKAHTNKGAWTKEEDDRLTAYIKAHGEGCWRSLPKAAGLLRCGKSCRLRWINYLRPDLKRGNFSDEEDELIIKLHSLLGNKWSLIAGRLPGRTDNEIKNYWNTHIRRKLTSRGIDPVTHRAINSDHAASNITISFEAAQRDDKGAVFRRDAEPTKVAAAAAAITHVDHHHRSNPHHQMEWGQGKALKCPDLNLDLCISPPSHEDPMVDTKPVVKREAVVGLCFSCSMGLPRSADCKCSSFMGLRTAMLDFRSIEMK	.
21	c57611_g1_i1	TRIAE_CS42_2DS_TGACv1_177841_AA0585690	99.492	1379	2.07566	1.58572	4.76982	PALRPAGPVRGTCGIWAHGDRPRSDLLLRRRRRRRVVGGQEGPPHRQLERREEDDVLRAQIAHHGTDNWTVIATQFKDKTARQCRRRWYNYLNTECKKGGWSREEDMLLCEAQKLLGNKWTEIAKVVSGRTDNAVKNRFSTLCKRRAKDDELFEENGTVCSNASAKRVLTRSGGVTCAAPGSSPPIKNMSSCKPDFKENLAPNMKSFGQQKSIQQDSRQPLASICPDNQSVNIVKTQSLVTKTSTKQLHGEEQSCVKHEGNFLKRNDPKLATLLQQADLLSSLATKVNTENTSQSMDEAWQKLQNHLVKKDDNDMSESSMSGTASLLDDLDDLIVDPYENEEEDEQKSREQNGATSQMAPDQIMDNCPVDQIADESSLCGNTLSSTMEPCPVAEILAHI…	.
22	c53934_g2_i1	TRIAE_CS42_3B_TGACv1_221577_AA0744740	99.792	480	0.968643	0.500754	2.95803	QKLTYIRRTSGPIRRAKGGWTSQEDETLRKAVETFNGRSWKKIAEFFPDRTEVQCLHRWQKVLNPELIKGPWTQEEDDKIIDLVKKYGPTKWSVIARSLPGRIGKQCRERWHNHLNPDIRKDAWTAEEEQALINAHREYGNKWAEIAKVLPGRTDNSIKNHWNSSLRKKLDVYGTRNILAIPRLVGHDDFNDKQKPVASEGHLDLNTVPGITSKHLPEIAHHSNFSSHLQSYKLAHAKDRSGFLSISFLPTVQPPTSYEVSSVVNGSAVTSAAQGLESDSVRDKGLEIISVHEKGLKVDSTLDTVGEPDSTQLEAVPAKGEESSLKNDAQSSLGPLCYQIPNMNDVAPASSSLISEHQTGHQTSEHCRNGALSPNGCTTPTKGTMSVQLSVDSILKIAA…	.
23	c37333_g1_i3	TGACv1_scaffold_080729_1DS	100	447	3.98988	2.83761	1.73784	MCNNSGGRGGAMAARKGPWTENEDAQLVWFVRLLGERRWDFLAQVSGLRRTGKSCRLRWVNYLHPGLKRGRITADEERLILSLHAEWGSRWSRIARKLPGRTDNEIKNYWRTHMRKKAQEEKMLAKKKASSSPSSSSSSTTSLTCSASPTATSSSAATTEAPQESTTTSMDDEAEQEATTSASEEKKAEVVQYCSAVDMDQLWNDIAASESYPEMM	.
24	c50204_g3_i1	TGACv1_scaffold_471455_6AL	100	577	2.30629	1.21016	1.07229	FVYFPDDTNTPPFHGYKTRTYCSPLETPERSSISIPRLEPEASAAAAAASCRPTSPRFRAALRRSSACKQASKAMGCKACDKPRPSYRKGLWSPEEDQKLRDYILRHGHGCWSALPAKAGLQRNGKSCRLRWINYLRPGLKHGMFSPEEEETVMSLHAALGNKWSRIARHLPGRTDNEVKNYWNSYLKKRVEGGKETPPAASSAADSDGSQSPSPGEFSAXXXXXXXXXXRSRRTSRRRPTRAA	.
25	c52265_g2_i1	TRIAE_CS42_4BL_TGACv1_320912_AA1051480	95.852	892	4.42808	3.08799	1.18321	MGAEAKCDRIKGPWSPEEDEALRRLVERHGARNWTAIGRGIPGRSGKSCRLRWCNQLSPAVQHRPFTVQEDALIIAAQARYGNKWADIARLLPGRTDNSVKNHWNSNLRRCQRRAKAMAAAAAARAAASSSSSSGSAARAKTQQQEQVVVMNGTPPAAVHGAGTAAVDDPLPMPSLTLSLGLPQMAADWASEEAKAKEKEKTPPPVGVGDGEVRLMAAMRQLVREEVERQAGQLLYSVIMATTAARADGTSPSDGPTNGHH	.
26	c52265_g1_i1	TRIAE_CS42_6DS_TGACv1_543930_AA1745410	97.478	1269	13.8608	15.0226	6.43371	MGAEAECDRIKGPWSPEEDEALRRLVERHGARNWTAIGRGIPGRSGKSCRLRWCNQLSPQVERRPFTAEEDAAILRAHARLGNRWAAIARLLPGRTDNAVKNHWNSSLKRKLATATGGAAWEDGSDSGDSPRPCKRASPGPESPTGSDRSELSHGSGQVFRPVPRPGGFDAISADVRPPPPRQDEDLITSLSLSLPGLDHGFHHDSARSHFQELSPSPRSPSPPPAPAPQPSSSYPFSGDLVAAMQEMIRAEVCKYMSGVGLPAGCGAGAVGEACIPQLVEGVMRAAAERVGVMTRQ	.
Sequence of bHLH motif sequences used in phylogenetic tree
1	c55463_g8_i1	TRIAE_CS42_2AL_TGACv1_095119_AA0307150	100	1921	49.9773	117.093	474.098	LKKALAGGAWANNGGDDTARAQESTNTKNHVISERRRREKLNEMFLILKSLVPSIHKVDKASILAETITYLRELEQKVEELGSNRAARTTAVRKRHEVGGKK	.
2	c55964_g1_i1	TRIAE_CS42_1BL_TGACv1_031037_AA0106450	99.055	1799	1.01477	16.6501	4.47402	AENVVIKGGAPMRSSISTKRSRAAAIHNESERKRRDRINQKMQTLQKLVPNSSKTDKASMLDEVIDHLKQLQATVQMMNRMSSMMMPMAMPQLAQMSVMANM	.
3	c53140_g2_i4	TRIAE_CS42_7AS_TGACv1_569110_AA1807390	97.32	1530	11.5084	23.9528	12.3498	KSRVVHIFLLAYTPKQQSPIIFSPSLEGGGGINFGQYSRSASPFPLPAAESRLRLLVAAAAMEEQLSPVAVTHLLQHTLRSLCTSDASQWVYAVFWRILPRNYPPPKWDLPGVAYDRTRG	.
4	c46703_g1_i2	TRIAE_CS42_1AS_TGACv1_019894_AA0072590	99.807	1036	1.72972	6.96883	1.22019	MATCQAPTSAPELSSSSGRSATEARSLKVHSLSERRRRERINTHLATLRRMIPDANQMDKATLLACVVNQVKELKRKATETTRLQATAPIPPEANEITVHCY	.
5	c60129_g1_i2	TRIAE_CS42_5AL_TGACv1_375450_AA1221830	98.727	864	2.72142	6.96883	4.69587	VSASNSKGHDTPNKANRKRSRPGESSKPRPKDRQLIQDRIKELRELVPNGAKCSIDALLEKTIKHMVFLQSVTKHADNLKDSNESKILSGDNGPLWKDYFEGGATWAFNVGSQSMTCPIIVEDLDRPRQMLMICDDRGIFLEI	.
6	c86607_g1_i1	TRIAE_CS42_6DL_TGACv1_527275_AA1701670	99.773	1320	0.853328	2.58723	4.32612	GSRKTSKAKPAAPTHNSPKGDPQSLAAKNRREKISERLRTLQELVPNGTKVDMVTMLEKAVSYVKFLQLQVKVLATDEFWPAQGGTAPEISQVK	.
7	c52153_g1_i3	TRIAE_CS42_2BL_TGACv1_129640_AA0391310	98.994	994	29.4052	3.21317	6.28581	STPMGAAMPGAGMGMGGTGANKNILMERDRRRKLNEKLYTLRSVVPNITKMDKASIIKDAIEYIQQLQAEERQMEAEVSALESATGAEDDCDGGLSVDQVSS	.
8	c52153_g1_i1	TRIAE_CS42_2BL_TGACv1_129640_AA0391310	97.721	1492	16.7206	2.25339	4.06729	STPMGAAMPGAGMGMSGTGANKNILMERDRRRKLNEKLYTLRSVVPNITKMDKASIIKDAIEYIQQLHAEERQMEAEVSALESATGAEDDYDGGLSVDQVSS	.
9	c55605_g1_i2	TRIAE_CS42_3DL_TGACv1_249389_AA0847430	99.519	1663	14.4604	4.7989	6.61859	RGQQQEDPTRAASGHTGQLYHMMSERKRREKLNDSFHTLRSLLPPCSKKDKTTVLTKAAWYLKTLEAQVSELEEKNNKLEKHIPTYDREEDVPHQQRRQR	.
10	c57185_g1_i2	TRIAE_CS42_4DS_TGACv1_361059_AA1159920	96.418	2038	37	7.05229	7.39507	MVAEPARAPSRPAAQNQDHIMAERKRREKLSERFIALSKIVPGLKKMDKASVLGDAIKYVKTLQEQVKGMEEVARRRPVESAVLVKKSQLAA	.
11	c44252_g1_i3	TRIAE_CS42_3DL_TGACv1_251345_AA0880420	98.874	533	2.62917	0.625943	1.25716	QQDSVACRVRAKRGCATHPRSIAERERRTRISKRLRRLQDLVPNMDKQTNTSDMLDIAVDYIKVLQDQIEVCSTETQLS	.
12	c52372_g1_i1	TRIAE_CS42_1BS_TGACv1_049353_AA0149970	99.79	952	3.89763	1.4188	1.88574	VTGKCNSTATGSALKKARVQASSSAQSTLKVRKERLGDRITALHQIVSPFGKALSYPYMGHGSNGASIQNVQRNIINSYMWMLMFVVVK	.
13	c50545_g1_i4	TRIAE_CS42_U_TGACv1_641247_AA2089700	99.854	683	3.25187	1.1267	0.55463	RRPRKRGRKPANGREEPLNHVEAERQRREKLNQRFYALRAVVPKISKMDKASLLSDAIAYIQELEERLRGGAAGPAPARAEAGPSVEV	.
14	c50545_g1_i1	TRIAE_CS42_3B_TGACv1_227460_AA0823450	99.128	688	2.44467	0.87632	0.702532	GGEERRPRKRGRKPANGREEPLNHVEAERQRREKLNQRFYALRAVVPKISKMDKASLLSDAIAYIQELEERLRGGAAGPAPARAETGPSVEVKTMQ	.
15	c53832_g1_i6	TRIAE_CS42_6AL_TGACv1_473573_AA1531810	97.098	1585	3.18268	1.37707	3.29081	SESEPAGRPRGKRARAAEVHNLSEKRRRCKINEKMKALQSLVPNSSKTDKASMLDDAIEYLKHLQLQVQMLSMRNGMYRPSVNLPGAAGHLPT	.
16	c52289_g4_i1	TRIAE_CS42_5DL_TGACv1_434490_AA1436920	99.593	1721	3.20575	1.50226	1.07229	GGGPPAPPRQRVRARRGQATDPHSIAERLRRERIAERMKALQELVPNANKTDKASMLDEIIDYVKFLQLQVKVLSMSRLGGAAAVAPLVADMSSE	.
17	c49655_g1_i1	TRIAE_CS42_4DL_TGACv1_343669_AA1138030	95.524	1050	2.00647	0.87632	0.221852	MTRGAFSGAHARSKLNGGTTSKNLMAERRRRKRLNDRLSMLRSIVPKITKMDRTSILGDTIDYVNELTERIQTLEEEIGATPEDL	.
18	c45306_g2_i1	TRIAE_CS42_6BL_TGACv1_501261_AA1615390	99.563	686	1.01477	0.751132	2.1076	HTANSKVGQVTNPEGVKVIKKRARPGESTRPRPKDRQQIQDRVKELREIVPNSAKCSIDALLDRTIKHMIFLQGVTKYAEKIKQADEPKIISKDSGAVLK	.
19	c58048_g2_i1	TRIAE_CS42_5AL_TGACv1_375353_AA1220330	97.8	2091	59.8713	53.8311	28.7299	VDAKGGSCSGSGTDQLPNTPKSKHSATEQRRRSKINDRFQILRDLLPHTDQKRDKATFLLEVIEYIRFLQEKAQKYEASFPEWNQENAKLL	.
20	c49655_g1_i3	TRIAE_CS42_4DL_TGACv1_345069_AA1151420	97.692	1083	4.17439	3.04626	0.00021319	FSGAHARSKLNGGTTSKNLMAERRRRKRLNDRLSMLRSIVPKITKMDRTSILGDTIDYVNELTERIKTLEEEIGSTPEELN	.
21	c57185_g1_i3	TRIAE_CS42_4BS_TGACv1_327970_AA1080160	99.153	1298	9.91705	4.96581	3.47568	DAMVAEPARAPSRPAAQNQDHIMAERKRREKLSERFIALSKIVPGLKKMDKASVLGDAIKYVKTLQEQVKGMEEVARRRPVESAV	.
22	c56538_g1_i2	TRIAE_CS42_3AL_TGACv1_196899_AA0663610	97.104	1105	11.7852	9.8899	5.21353	DSVACRVRAKRGCATHPRSIAERERRTRISKRLRRLQDLVPNMDKQTNTSDMLDIAVDYIKVLQDQIEKLKQDQGNCSCSAD	.
23	c53535_g2_i7	TRIAE_CS42_U_TGACv1_640850_AA2077250	97.919	961	4.47421	9.22223	3.95636	LAVDTTSSGCGGGVVGGGGCSGSKMERKDVEKNRRLHMKGLCLKLSSLVPPSSTHHLRHYSSTCSSPPSSNKDAATQLDQLDSAAAYIKQLRARIDHLKRRKQAALTGGCSSS	.
24	c56616_g1_i2	TRIAE_CS42_3AS_TGACv1_210741_AA0678130	99.599	1495	3.13656	12.3519	5.1026	RKGGGREEKAATALRSHSEAERRRRERINAHLATLRSMVPCTDKMDKAALLAEVINHVKKLKSEAARVGKHCPVPSGADEVTVEVVQQPQAPPHHRAAFLVK	.
